# Supplementary material for: The evaluation of indoxyl sulfate in the general population in Kanegasaki Iwate: A cross-sectional study (KANEGASAKI study)
Source: PLoS One. 2025 Dec 17;20(12):e0332655. doi: 10.1371/journal.pone.0332655 (PMC12711065; doi:10.1371/journal.pone.0332655)
Supplement: S1 Data — (CSV) [file pone.0332655.s006.CSV]

No	sex	Age	haibenfrequency	haibenfrequency12	smokehistory	height	BW	BMI	himan	AvesBP	AvedBP	HT	HTPLUS	Healthy	UP	HbA1c	DM	DMPLUS	Alb	Cre	eGFR	UalbCrehosei	CKDG	CKDNCKD	UCre	UNa	UAlb	salt	drugHT	drugDM	stroke	UUN	IS	logeIS	ProteinIntake	ProteinBW
1	F	64	1	1	2	153.2	78.9	33.6	1	159	67	1	1	1	1	5.5	0	0	4.4	0.74	60.4	300.1	2	1	83.03	216	249.1	12.5	1	2	0	845.7	1.7	0.530628251	44.42705	0.563080482
2	M	67	1	1	1	169.3	59.2	20.7	2	152	88	1	1	1	0	5.7	0	0	4.4	0.85	69.3	18.9	2	2	84.63	193	16.1	11.7	2	2	0	666.1	5.2	1.648658626	32.8335	0.554619932
3	F	74	1	1	1	154	54.9	23.1	2	170	87	1	1	1	0	6.2	0	0	4.4	0.56	78.6	36	2	1	35.4	84	12.6	10.6	1	2	0	461.3	3.7	1.30833282	34.96455	0.636877049
4	F	72	2	2	2	150.8	42.2	18.6	2	103	61	0	0	0	0	5.4	0	0	4.1	0.61	72.2	9.2	2	2	98.14	107	9	6.9	2	2	0	1206.4	11.6	2.451005098	31.124	0.737535545
5	M	73	1	1	2	176.7	79.1	25.3	1	142	73	1	1	1	0	6.1	0	0	4.4	0.67	87.8	9.2	2	2	121.6	105	11.2	9	1	2	0	1246.9	3.6	1.280933845	36.9569	0.467217446
6	M	50	1	1	1	181.9	101.1	30.6	1	134	86	0	1	0	2	5.7	0	0	4.6	1.02	61.8	577.9	2	1	171.82	136	994	9.5	1	2	0	640.2	5.1	1.62924054	41.80975	0.413548467
7	M	73	1	1	1	164.3	67.8	25.1	1	139	67	0	1	0	0	6	0	1	4.1	0.74	78.7	5.8	2	2	30.66	160	1.8	16.4	1	1	0	364.4	5.6	1.722766598	36.8365	0.543311209
10	F	66	1	1	2	154.1	59.2	24.9	2	161	89	1	1	1	0	5.6	0	0	4.3	0.68	65.7	13.2	2	2	96.85	147	12.8	9.2	2	2	0	893.8	3.3	1.193922468	36.58495	0.61798902
11	M	44	2	2	1	175.1	97.9	31.9	1	136	74	0	0	0	0	5.5	0	0	4.5	0.81	82.5	3.6	2	2	35.95	18	1.3	7.7	2	2	0	155.1	2.3	0.832909123	42.90345	0.438237487
13	M	72	1	1	2	168.3	71.4	25.2	1	137	80	0	1	0	0	5.4	0	0	4.6	0.91	63	10.6	2	2	194.91	86	20.6	6.5	1	2	1	1256.6	3.4	1.223775432	36.8601	0.516247899
14	F	67	1	1	1	156.7	55.7	22.7	2	144	74	1	1	1	0	5.6	0	0	4.3	0.6	75	4.2	2	2	26.38	93	1.1	12.7	2	2	0	256.2	8.7	2.163323026	34.75425	0.623954219
15	M	63	1	1	2	163.4	59.3	22.2	2	148	84	1	1	1	0	5.5	0	0	4.3	0.8	75.4	3.9	2	2	118.75	189	4.6	9.9	2	2	0	589.7	1.6	0.470003629	34.0842	0.574775717
16	M	71	1	1	2	162.5	69.3	26.2	1	121	80	0	1	0	0	6	0	0	4.6	0.77	76	14.1	2	2	68.84	200	9.7	13	1	2	0	561.8	7	1.945910149	37.8769	0.546564214
17	F	69	2	2	2	161.7	67.9	26	1	126	67	0	1	0	0	5.8	0	0	4.1	0.7	62.8	4.8	2	2	103.97	197	5	10.9	1	2	0	579.5	3.1	1.131402111	37.57655	0.553410162
18	F	74	1	1	1	146.9	56.3	26.1	1	141	66	1	1	1	0	5.4	0	0	4.6	0.58	75.7	18.8	2	2	154.5	154	29.1	7.2	1	2	0	354.9	6.4	1.85629799	37.7679	0.670833037
19	M	64	2	2	1	177.3	87.7	27.9	1	144	98	1	1	1	0	5.5	0	0	4.4	0.96	61.5	9.8	2	2	97.83	65	9.6	8.4	2	2	0	646.8	7.3	1.987874348	39.42795	0.449577537
20	M	73	1	1	1	176.2	64.6	20.8	2	112	65	0	0	0	0	5.7	0	0	4.3	0.9	63.6	3.1	2	2	144.37	137	4.5	8.8	2	2	0	1074.8	6.4	1.85629799	32.9608	0.510229102
21	M	45	1	1	1	164.7	90.5	33.4	1	136	87	0	0	0	0	5.2	0	0	4.6	0.97	67.3	4	2	2	181.48	45	7.3	5.5	2	2	0	934.6	2.2	0.78845736	44.2609	0.489070718
22	F	66	2	2	1	148.7	55.7	25.2	1	183	94	1	1	1	0	5.3	0	0	4.4	0.7	63.6	34.1	2	1	57.6	48	19.8	6.8	2	2	0	351.6	3.3	1.193922468	36.85705	0.661706463
23	M	71	1	1	1	160.1	60	23.4	2	157	88	1	1	1	0	5.2	0	0	4.2	0.5	121.9	15.3	1	2	33.92	155	5.2	14.7	1	2	0	367.7	4.8	1.568615918	35.2702	0.587836667
24	F	67	2	2	2	162.5	50.7	19.2	2	132	70	0	0	0	0	5.2	0	0	4.3	0.56	80.9	6.1	2	2	94.65	133	5.8	8.9	2	2	0	954.6	3.5	1.252762968	31.42115	0.619746548
25	F	71	2	2	2	155.9	59.8	24.6	2	151	79	1	1	1	0	5.6	0	0	3.6	0.55	81.1	8	2	2	83.94	73	6.7	7.5	1	2	0	789.5	2.7	0.993251773	36.29455	0.606932274
26	F	73	1	1	2	145.9	56.2	26.4	1	151	74	1	1	1	1	6.8	1	1	4.2	0.6	73.2	76.1	2	1	111.14	130	84.5	7.6	1	2	0	691.4	4.8	1.568615918	37.9912	0.676
27	F	73	1	1	2	154.1	51.7	21.8	2	100	59	0	0	0	0	5.2	0	0	4.4	0.57	77.4	11.9	2	2	94.09	130	11.2	8.4	2	2	0	1343.6	2.3	0.832909123	33.74275	0.65266441
28	F	73	1	1	2	154.6	64.4	26.9	1	137	74	0	1	1	0	6.6	1	1	3.9	0.62	70.6	10.5	2	2	59.37	206	6.2	13	1	2	0	460.8	0.7	-0.356674944	38.31965	0.595025621
29	M	72	1	1	2	157.5	65.4	26.4	1	121	70	0	1	0	0	5.7	0	0	4.1	0.87	66.2	7.3	2	2	76.78	88	5.6	8.6	1	2	0	634.2	7.2	1.974081026	38.0644	0.582024465
30	F	69	1	1	2	151.3	54.9	24	2	132	63	0	1	0	0	5.8	0	0	4.3	0.62	71.8	11.8	2	2	34.24	106	4	11.6	1	2	0	526	1.9	0.641853886	35.72595	0.650745902
31	F	69	2	2	2	152.9	49.2	21	2	150	72	1	1	1	0	5.5	0	0	4.7	0.63	70.5	12.1	2	2	87.28	151	10.5	8.9	2	2	0	716.1	4.2	1.435084525	33.0751	0.67225813
34	M	67	1	1	1	163.4	54.2	20.3	2	122	68	0	0	0	0	5.4	0	0	4.8	0.87	67.6	3.6	2	2	87.19	156	3.1	10.1	2	2	0	503.2	3.8	1.335001067	32.428	0.598302583
36	F	62	2	2	2	154	44.4	18.7	2	152	104	1	1	1	0	6	0	0	4.7	0.57	81.1	13.9	2	2	67.02	200	9.3	10.9	2	2	0	607.4	4.3	1.458615023	30.99205	0.698019144
37	F	64	1	1	2	155.5	40.3	16.7	2	127	64	0	0	0	0	5.9	0	0	4.1	0.64	70.8	11.9	2	2	51.47	87	6.2	8.5	2	2	0	335.7	5.7	1.740466175	29.22075	0.725080645
38	F	44	2	2	2	157.3	46.8	18.9	2	111	66	0	0	0	0	5.6	0	0	4.3	0.62	81.6	5.2	2	2	47.59	65	2.5	8.5	2	2	0	270.2	2.2	0.78845736	31.1094	0.664730769
40	F	66	1	1	2	161.6	48.8	18.7	2	135	70	0	0	0	0	5.6	0	0	4.6	0.57	79.7	8.1	2	2	86.14	137	7	9.2	2	2	0	995.2	2.8	1.029619417	30.9463	0.634145492
41	F	67	1	1	2	154.1	61.4	25.9	1	143	80	1	1	1	0	5.4	0	0	4.4	0.69	64.4	10.7	2	2	152.66	121	16.4	7.2	2	2	0	874.2	3.5	1.252762968	37.49805	0.610717427
42	F	52	1	1	1	156.9	60.1	24.4	2	111	61	0	0	0	0	5.4	0	0	4.1	0.48	103	15.3	1	2	30.45	121	4.6	13.8	2	2	0	403.8	1.7	0.530628251	36.08265	0.600376872
44	F	71	1	1	2	150.1	58.2	25.8	1	153	65	1	1	1	0	5.5	0	0	4.4	0.62	71.2	15.1	2	2	81.31	157	12.2	9.7	1	2	0	692	2.7	0.993251773	37.38295	0.642318729
45	M	56	1	1	1	171.2	69.8	23.8	2	137	74	0	0	0	0	5.3	0	0	4.5	0.85	73	1.4	2	2	14.28	26	0.2	11.4	2	2	0	129.7	1.5	0.405465108	35.53235	0.509059456
46	M	70	1	1	1	161.5	57.8	22.2	2	134	79	0	1	0	0	5.4	0	0	4.5	0.93	62.1	2.9	2	2	69.4	92	2	9	1	2	1	530.8	5.4	1.686398954	34.2001	0.591697232
47	M	48	1	1	2	174.9	63	20.6	2	122	78	0	0	0	0	5.6	0	0	4.3	0.86	75.3	4.6	2	2	208.97	140	9.6	7.7	2	2	0	1417.3	2	0.693147181	32.6452	0.518177778
48	M	54	1	1	1	173.5	74.8	24.8	2	158	99	1	1	1	0	5.8	0	0	4.4	0.79	79.9	5.9	2	2	126.09	96	7.4	8.4	2	2	0	695.3	3.6	1.280933845	36.5034	0.488013369
49	F	57	1	1	2	161.7	63.8	24.4	2	123	76	0	1	0	0	6.1	0	0	4.6	0.58	81.5	15.6	2	2	87.03	89	13.6	8.5	1	2	0	540.2	4	1.386294361	36.1528	0.566658307
50	F	69	1	1	2	153.2	47.5	20.2	2	134	73	0	0	0	0	5.1	0	0	4.5	0.63	70.5	34.3	2	1	59.61	92	20.6	8.5	2	2	0	643.1	2.2	0.78845736	32.2885	0.679757895
51	F	73	1	1	2	147.7	50.2	23	2	146	79	1	1	1	0	5.3	0	0	4.7	0.66	65.9	33.9	2	1	46.3	91.5	15.6	9.1	2	2	0	463.2	2.2	0.78845736	34.8281	0.693786853
52	F	73	1	1	2	151.1	33.6	14.7	2	146	82	1	1	1	2	5.1	0	0	4.6	0.62	70.6	212.7	2	1	170.85	60.3	363.7	4.1	2	2	1	841.5	4.3	1.458615023	27.36405	0.81440625
53	M	65	2	2	1	171.5	74.8	25.4	1	102	58	0	0	1	0	6.7	1	1	4.2	0.93	63.4	5.6	2	2	79.02	124.2	4.4	11	2	1	0	553.9	4.9	1.589235205	37.08725	0.49581885
56	M	72	1	1	2	169.6	93.9	32.6	1	132	80	0	1	0	0	5.8	0	0	4.5	0.84	68.8	8.7	2	2	86.59	175.8	7.6	12.8	1	2	0	457.2	2.4	0.875468737	43.5414	0.463699681
58	M	61	1	1	1	175.1	95.1	31	1	150	92	1	1	1	1	6.5	1	1	4.7	0.91	66.1	25.9	2	2	221.7	73.4	57.5	6.5	1	2	0	814.2	2.5	0.916290732	42.09325	0.442620925
60	F	73	2	2	2	164.3	62.5	23.2	2	155	96	1	1	1	0	5.2	0	0	4.4	0.7	61.8	27.7	2	2	43.68	112	12.2	12.1	2	2	0	440.4	4.3	1.458615023	35.07355	0.5611768
61	M	74	2	2	1	158.4	63.1	25.1	1	154	80	1	1	1	0	6	0	0	4.4	0.68	86	79.3	2	1	73.33	170.9	57.9	11.3	1	2	0	739	2.9	1.064710737	36.75415	0.582474643
62	M	65	1	1	1	172	56.4	19.1	2	150	77	1	1	1	0	5.2	0	0	4.5	0.91	64.9	8.7	2	2	155.3	200.9	13.5	9.4	2	2	0	978.5	3.8	1.335001067	31.3396	0.555666667
65	M	47	1	1	2	163.3	68.9	25.8	1	125	74	0	0	0	0	5.4	0	0	4.7	0.91	71.2	2.6	2	2	186.37	216.2	4.9	9.2	2	2	0	933.7	3.2	1.16315081	37.3982	0.54278955
67	F	40	2	2	1	165.7	54.4	19.8	2	126	80	0	0	0	1	5.2	0	0	4.6	0.74	69.1	49.9	2	1	141.27	36.3	70.3	4.9	2	2	0	788.6	3.8	1.335001067	31.9745	0.587766544
68	F	48	1	1	2	167.8	65.4	23.2	2	108	60	0	0	0	0	5.6	0	0	4.2	0.68	72	2.9	2	2	55.12	67.4	1.6	9.5	2	2	0	346.7	2.3	0.832909123	35.01255	0.535360092
69	F	71	1	1	2	147.7	47.5	21.8	2	156	88	1	1	1	0	5.2	0	0	3.9	0.53	84.5	146.6	2	1	43.98	202.3	64.5	12.4	1	2	0	546.5	4.5	1.504077397	33.80985	0.711786316
70	M	66	1	1	2	161.8	59.8	22.8	2	140	80	1	1	1	0	5.1	0	0	4.2	0.95	61.7	7.2	2	2	90.2	183.9	6.5	10.8	1	2	0	692.5	1.8	0.587786665	34.6345	0.579172241
71	F	48	1	1	1	155.2	65.2	27.1	1	112	57	0	0	0	0	5.6	0	0	4.2	0.66	74.4	5.3	2	2	35.57	93.8	1.9	12	2	2	0	336.2	2.8	1.029619417	38.5651	0.591489264
72	M	47	1	1	2	167.9	88.5	31.4	1	129	89	0	0	0	0	5.8	0	0	4.3	0.7	94.9	4.8	1	2	27	34.4	1.3	10.6	2	2	0	165.1	6.4	1.85629799	42.575	0.481073446
74	F	62	1	1	2	156.7	50.3	20.5	2	144	73	1	1	1	0	5.5	0	0	4.3	0.75	60.1	9.4	2	2	16.72	40.3	1.6	10.6	1	2	0	170.7	3.8	1.335001067	32.6094	0.648298211
75	M	71	1	1	1	173.9	66.1	21.9	2	139	82	0	1	0	0	5.2	0	0	4	0.83	70	19	2	2	68.45	151	13.1	12.2	1	2	0	449.4	5	1.609437912	33.9158	0.513098336
76	M	72	1	1	1	168.1	54.3	19.2	2	132	67	0	0	0	0	5.1	0	0	3.9	0.78	74.6	17.2	2	2	82.9	96.4	14.3	8.7	2	2	0	739.4	4	1.386294361	31.4364	0.578939227
77	F	72	2	2	2	143	41	20	2	118	72	0	0	0	0	5.7	0	0	4.4	0.68	64.1	12.8	2	2	83.41	254.9	10.6	9.4	2	2	0	839.4	4.1	1.410986974	32.16505	0.784513415
79	F	63	1	1	1	148.1	41.3	18.8	2	117	62	0	0	0	0	5.3	0	0	4.3	0.62	73.7	4.9	2	2	74.43	142.8	3.6	8.4	2	2	0	531.3	5.8	1.757857918	31.1285	0.753716707
80	F	46	3	2	2	161.3	64.8	24.9	2	166	105	1	1	1	2	5.5	0	0	5.2	0.61	82.1	543.7	2	1	94.31	142.8	511.1	10	2	2	0	631.5	4.6	1.526056303	36.6246	0.565194444
81	F	68	2	2	2	148.5	54.3	24.6	2	122	66	0	0	0	0	5.7	0	0	4.4	0.72	61.2	9.1	2	2	79.13	82.9	7.2	7.4	2	2	0	567	2.9	1.064710737	36.30065	0.668520258
82	F	61	1	1	1	163.3	82.4	30.9	1	143	79	1	1	1	1	6.2	0	0	4.5	0.69	66.1	226.1	2	1	162.84	141.3	368.6	8.7	1	2	0	817.6	3.4	1.223775432	42.03	0.510072816
83	F	73	1	1	2	140.3	62.6	31.8	1	146	85	1	1	1	0	5.4	0	0	4.3	0.55	80.5	15.4	2	2	84.75	224.4	13.1	10.5	2	2	0	643.7	3.9	1.360976553	42.86155	0.684689297
84	F	67	2	2	2	150.8	51.2	22.5	2	148	80	1	1	1	0	5.2	0	0	4.3	0.7	63.4	12.2	2	2	40.73	121	5	11.1	2	2	0	342.4	3.6	1.280933845	34.4173	0.672212891
86	M	69	1	1	1	174	71.1	23.5	2	137	71	0	1	0	0	5.3	0	0	4.4	0.85	68.8	6.8	2	2	96.12	188.5	6.5	11.9	1	2	0	718.3	3.5	1.252762968	35.32125	0.4967827
87	M	67	1	1	1	158.9	73.8	29.2	1	149	88	1	1	1	0	5.7	0	0	4.5	0.88	66.8	13.2	2	2	96.81	122.4	12.8	9.5	2	2	0	975.2	8.3	2.116255515	40.63755	0.550644309
88	M	63	1	1	1	172.3	72.2	24.3	2	132	84	0	0	0	1	5.3	0	0	4.5	0.83	72.4	54.9	2	1	164.09	187.9	90.1	9.6	2	2	0	1002.3	4.4	1.481604541	36.0743	0.499644044
89	M	60	2	2	2	167.1	72.6	26	1	122	78	0	0	0	0	5.3	0	0	4.5	0.84	72.5	10.7	2	2	76.36	247.2	8.1	14.2	2	2	0	512.5	5.8	1.757857918	37.6589	0.518717631
90	M	65	2	2	1	169.5	69.4	24.2	2	148	81	1	1	1	0	6.6	1	1	4.9	0.74	81.4	81.1	2	1	34.67	159.7	28.4	16.2	1	2	0	309.9	4.9	1.589235205	35.99885	0.518715418
91	F	63	1	1	2	161.6	67.9	26	1	152	98	1	1	1	0	6.2	0	0	4.7	0.66	68.8	18	2	2	110.37	212.8	19.8	11	1	2	0	880.6	3.7	1.30833282	37.59485	0.553679676
92	F	69	2	2	2	156.7	44.9	18.3	2	153	82	1	1	1	0	5.3	0	0	4.4	0.66	67	41.8	2	1	49.35	134.2	20.5	10.7	1	2	0	384.9	5.3	1.667706821	30.65975	0.682845212
93	F	74	1	1	2	144.9	48.8	23.2	2	151	78	1	1	1	0	5.2	0	0	4.3	0.63	69.1	15.7	2	2	112.95	155.5	17.7	7.6	2	2	0	765.1	4.7	1.547562509	35.08575	0.718970287
96	F	72	2	2	2	158.6	66	26.2	1	152	74	1	1	1	0	6	0	0	4.5	0.61	72.2	42.3	2	1	47.21	177.7	19.9	13.9	1	2	0	291.9	3.8	1.335001067	37.7793	0.572413636
97	M	63	1	1	1	180.6	72.9	22.4	2	116	73	0	0	0	0	5.2	0	0	4.4	0.81	74.4	4.1	2	2	162.97	269	6.7	11.5	2	2	0	1062.3	2.3	0.832909123	34.28695	0.470328532
98	F	60	2	2	2	153.2	47.4	20.2	2	152	80	1	1	1	0	5.1	0	0	4.4	0.54	86.9	6.5	2	2	109.62	162.5	7.1	8.4	2	2	0	778	4.1	1.410986974	32.34645	0.682414557
99	F	69	1	1	2	157.9	49.8	20	2	143	65	1	1	1	0	5.1	0	0	4.5	0.57	78.7	27.8	2	2	64.17	137.6	17.8	10.1	2	2	0	471	2	0.693147181	32.101	0.644598394
100	M	72	1	1	2	167.8	63.8	22.7	2	161	83	1	1	1	0	5.3	0	0	4.7	0.81	71.6	9.7	2	2	110.41	182.2	10.7	10.4	1	2	0	335.6	2.4	0.875468737	34.5621	0.541725705
101	F	52	1	1	1	154.3	49	20.6	2	120	72	0	0	0	0	5.2	0	0	4.4	0.64	75.2	3.7	2	2	62.95	92.5	2.3	8.6	2	2	0	513.7	6.4	1.85629799	32.7794	0.668967347
102	F	70	1	1	2	140.7	52.9	26.7	1	134	78	0	1	0	0	5.7	0	0	4	0.69	63.6	6.3	2	2	56.37	197.5	3.5	10.9	1	2	0	492.5	4.6	1.526056303	38.2572	0.723198488
103	M	72	1	1	2	167.4	65.8	23.5	2	135	76	0	0	0	0	6.3	0	0	4.3	0.93	61.6	16.4	2	2	35.51	49	5.9	9.8	2	2	0	218	4.7	1.547562509	35.35785	0.537353343
104	F	72	2	2	2	139.5	49.5	25.4	1	136	68	0	0	0	0	5.5	0	0	4.2	0.44	103.2	18.4	1	2	44.11	142.1	8.1	10.1	2	2	0	566.2	6.2	1.824549292	37.1269	0.750038384
106	M	74	1	1	1	155.2	57.9	24	2	131	76	0	0	0	0	6.2	0	0	4.3	0.82	70.1	16.1	2	2	125.24	151.5	20.1	8.3	2	2	0	746.1	8.4	2.128231706	35.9242	0.620452504
107	F	73	1	1	2	147.6	59.8	27.4	1	100	56	0	0	0	0	5.3	0	0	4.4	0.64	68.2	3.7	2	2	34.47	86.9	1.3	10.7	2	2	0	448.9	2.1	0.741937345	38.81585	0.649094482
110	M	70	1	1	2	159.1	61.2	24.2	2	138	88	0	0	0	0	5.6	0	0	4.6	0.77	76.3	4.7	2	2	55.41	78.9	2.6	9.3	2	2	0	569	5.5	1.704748092	36.01715	0.588515523
111	F	64	1	1	2	154.9	57.9	24.1	2	139	93	0	1	0	0	5.5	0	0	4.5	0.66	68.5	11.9	2	2	59.32	110.2	7	9.9	1	2	0	548.3	4.2	1.435084525	35.8868	0.619806563
112	F	71	1	1	2	145	52	24.7	2	142	63	1	1	1	0	6.8	1	1	4.3	0.6	73.8	8.6	2	2	50.92	130.4	4.4	10	1	1	0	456.5	3.6	1.280933845	36.4127	0.700244231
113	M	71	1	1	2	157.5	58	23.4	2	147	85	1	1	1	0	5.6	0	0	4.4	0.92	62.5	9.9	2	2	127.97	193	12.7	9.2	2	2	0	758.7	4.1	1.410986974	35.24885	0.607738793
114	F	40	1	1	2	151.6	59.8	26	1	119	71	0	0	0	0	5	0	0	4.7	0.51	103.9	7.4	1	2	155.27	367.3	11.5	11	2	2	0	864.1	1.8	0.587786665	37.5369	0.627707358
115	M	74	2	2	1	169	60.3	21.1	2	154	76	1	1	1	0	5	0	0	4.2	0.68	86	9.5	2	2	40.22	139.9	3.8	13.8	1	2	0	312	4.8	1.568615918	33.1841	0.55031675
118	M	71	1	1	2	159.2	58.5	23.1	2	131	74	0	0	1	0	6.5	1	1	4.7	0.79	73.9	3.7	2	2	216.45	122.8	8	6.4	2	1	0	1042.4	4.6	1.526056303	34.992	0.598153846
119	M	70	1	1	1	175.2	81.2	26.5	1	144	75	1	1	1	0	5.4	0	0	4.3	0.79	74.2	10	2	2	94.8	118.1	9.5	10.4	1	2	0	527.1	6.2	1.824549292	38.1246	0.469514778
120	M	73	1	1	1	168.3	70.3	24.8	2	149	68	1	1	1	1	5.7	0	0	4	0.85	67.7	155.2	2	1	77.22	124.8	119.5	10.7	1	2	0	551.8	2.8	1.029619417	36.479	0.518904694
121	F	70	1	1	2	150.3	52.9	23.4	2	151	83	1	1	1	0	5.9	0	0	4.2	0.46	99.1	42.7	1	1	43.76	165.4	18.8	12.2	1	2	0	515.6	6.2	1.824549292	35.3129	0.667540643
122	M	67	1	1	1	162.4	70.8	26.8	1	131	79	0	1	0	1	5.8	0	0	4.4	0.76	78.4	21.5	2	2	202.72	77.6	43.6	5.9	1	2	0	1049.1	5.2	1.648658626	38.3662	0.54189548
123	F	67	2	2	2	150.9	52.9	23.2	2	156	78	1	1	1	0	5.6	0	0	4.5	0.72	61.4	4.9	2	2	49.32	67.6	2.4	8.3	1	2	0	524.4	10	2.302585093	35.2474	0.666302457
124	F	71	2	2	2	144.9	58.1	27.7	1	174	70	1	1	1	0	5.7	0	0	4.2	0.6	73.8	29.5	2	2	20.49	84.3	6.2	12.6	1	2	0	293.5	3.7	1.30833282	39.13675	0.673610155
125	M	73	2	2	1	167.9	54.2	19.2	2	119	66	0	0	0	1	6.4	0	1	4	0.73	79.9	25.1	2	2	177.32	49.8	44.4	5	2	1	0	745.1	4.8	1.568615918	31.4608	0.580457565
126	F	73	1	1	2	152.1	50.2	21.7	2	157	87	1	1	1	0	5.8	0	0	4.8	0.65	67	10	2	2	28.16	45.4	2.8	8.7	2	2	0	228.6	7.2	1.974081026	33.8015	0.673336653
127	F	67	1	1	2	154.9	49.5	20.6	2	137	65	0	0	0	0	5	0	0	4.5	0.6	75	3.6	2	2	53.27	86.1	1.9	8.9	2	2	0	406.7	2.1	0.741937345	32.64825	0.659560606
128	M	70	1	1	1	167.3	73.2	26.2	1	154	78	1	1	1	0	6.8	1	1	3.9	0.85	68.5	7.6	2	2	124.52	60.8	9.5	6.7	2	1	0	636.3	3.5	1.252762968	37.77015	0.515985656
129	F	68	1	1	2	145.8	62.4	29.4	1	190	102	1	1	1	1	5.8	0	0	4.6	0.53	85.5	328	2	1	55.72	152.7	183.7	11.1	2	2	0	631.5	3.1	1.131402111	40.66035	0.651608173
130	M	45	1	1	1	173.3	82.2	27.4	1	126	84	0	0	0	0	5.3	0	0	4.5	0.89	73.9	19.4	2	2	152.46	220.7	29.6	11.1	2	2	0	970.6	4.7	1.547562509	38.89515	0.473177007
131	M	68	3	2	2	161.2	59.4	22.9	2	158	98	1	1	1	0	5.3	0	0	4.4	0.96	60.4	12.6	2	2	76.85	108.4	9.7	9.3	2	2	1	713.4	6.7	1.902107526	34.87465	0.58711532
133	M	60	1	1	1	180.4	63.8	19.6	2	121	81	0	1	0	0	5.1	0	0	4.6	0.82	74.4	7	2	2	40.34	55	2.8	10.3	1	2	0	334.3	2.3	0.832909123	31.74735	0.497607367
134	F	63	2	2	2	157.8	51.9	20.8	2	116	73	0	0	0	0	5.3	0	0	4.4	0.63	72.4	7.5	2	2	98.06	194.6	7.3	10	2	2	0	726	6.3	1.840549633	32.95775	0.635024085
135	F	68	1	1	2	153.3	51.1	21.7	2	113	69	0	0	0	0	5.3	0	0	4.4	0.55	82.1	6.7	2	2	102.35	142.9	6.8	8.4	2	2	0	1079.6	3.9	1.360976553	33.70085	0.659507828
137	F	73	1	1	2	150.4	49	21.7	2	132	63	0	1	1	0	6.5	1	1	4.3	0.61	71.9	18.3	2	2	40.04	71	7.3	8.8	1	1	0	505.2	2.8	1.029619417	33.6673	0.687087755
138	M	61	1	1	1	170.2	61.1	21.1	2	122	71	0	0	0	0	5	0	0	4.3	0.7	88.1	5.6	2	2	136.99	263.2	7.7	11.2	2	2	0	723.8	7.8	2.054123734	33.2756	0.544608838
139	M	73	1	1	2	163.9	57.5	21.4	2	144	73	1	1	1	0	5.2	0	0	4.3	0.77	75.4	5.4	2	2	117.35	103.7	6.3	7.8	1	2	0	929	2.7	0.993251773	33.39215	0.580733043
140	F	71	1	1	2	146	51.9	24.3	2	149	64	1	1	1	0	6.1	0	0	4.1	0.65	67.6	5.6	2	2	33.95	147	1.9	12.3	2	2	0	390.4	3.6	1.280933845	36.0499	0.694603083
141	M	70	1	1	2	161.3	63.8	24.5	2	122	77	0	0	0	0	5.3	0	0	4.4	0.79	74.2	1.5	2	2	27.04	64.2	0.4	11.7	2	2	0	208.2	1.5	0.405465108	36.16725	0.566884796
142	F	66	1	1	2	156.3	39.7	16.3	2	140	71	1	1	1	0	5.8	0	0	4.5	0.61	74	28.6	2	2	13.64	44.3	4	11	2	2	0	146.7	2.7	0.993251773	28.76645	0.724595718
143	F	71	2	2	2	155.1	54.5	22.7	2	131	71	0	1	0	0	5.7	0	0	4.1	0.7	62.3	16.7	2	2	39.1	80.4	6.5	10.1	1	2	0	311.6	3.7	1.30833282	34.60175	0.634894495
146	F	69	2	2	2	139	49.8	25.8	1	120	61	0	0	0	0	6.1	0	0	4.3	0.55	81.8	6.1	2	2	106.03	151.7	6.5	7.4	2	2	0	1477.7	4.7	1.547562509	37.44395	0.751886546
147	M	71	1	1	2	161	65.8	25.4	1	139	79	0	0	0	0	6.2	0	0	4.4	0.82	70.9	11.2	2	2	57.63	119.3	6.5	11.1	2	2	0	352.4	3	1.098612289	37.0293	0.562755319
148	F	67	2	2	2	151.9	51.7	22.4	2	149	84	1	1	1	0	5.6	0	0	4.5	0.61	73.7	18.1	2	2	31.18	63.7	5.6	9.7	1	2	0	307.8	4.8	1.568615918	34.3632	0.664665377
149	F	70	1	1	2	150.4	42.4	18.7	2	126	77	0	0	0	0	5.5	0	0	4.3	0.71	61.6	5.6	2	2	35.73	92.9	2	9.7	2	2	0	452.7	6.6	1.887069649	31.0622	0.732599057
150	F	44	1	1	1	167	52.4	18.8	2	95	57	0	0	0	0	5.2	0	0	4.4	0.65	77.5	6.4	2	2	322.47	114.1	20.6	5.5	2	2	0	1106.8	1.4	0.336472237	30.9943	0.591494275
151	F	64	1	1	2	146.5	57.5	26.8	1	144	80	1	1	1	0	5.8	0	0	4.6	0.63	72	8.9	2	2	183.84	58.6	16.3	4.7	2	2	0	1394	2.8	1.029619417	38.293	0.665965217
153	M	50	2	2	1	180.7	94.9	29.1	1	142	85	1	1	1	0	5.9	0	0	4.4	1.01	62.4	2.6	2	2	162.98	180.3	4.2	10.6	2	2	0	892	3.3	1.193922468	40.39435	0.425651739
154	M	71	1	1	1	172.7	54.9	18.4	2	125	82	0	0	0	0	5.2	0	0	4.6	0.74	79.4	10.6	2	2	178.32	90.2	18.8	6.5	2	2	0	827.3	3.8	1.335001067	30.7047	0.559284153
155	M	62	1	1	2	171.3	74.1	25.3	1	134	91	0	0	0	0	5.6	0	0	4.5	0.94	63.2	5	2	2	123.05	138.2	6.1	9.6	2	2	0	951.4	3.4	1.223775432	36.9508	0.498661269
157	M	65	1	1	1	161	46.8	18.1	2	183	98	1	1	1	0	4.9	0	0	4.6	0.61	100.5	25.4	1	2	146.99	165.1	37.4	7.9	2	2	0	544.7	1.3	0.262364264	30.35635	0.648639957
158	F	69	1	1	1	152	40.7	17.6	2	143	70	1	1	1	0	4.9	0	0	4.3	0.61	73	5	2	2	13.66	55.4	0.7	11.6	2	2	0	127.5	1.6	0.470003629	29.912	0.734938575
159	M	67	1	1	1	168.3	91.7	32.4	1	147	88	1	1	1	0	6.8	1	1	4	0.69	87.1	13.9	2	2	79.35	144.4	11	12.2	1	1	0	554.9	4.1	1.410986974	43.41185	0.473411668
160	F	67	1	1	2	156.4	51.3	21	2	145	77	1	1	1	0	5.6	0	0	4.6	0.52	87.7	80	2	1	16.51	47.8	13.6	11.4	2	2	0	157.1	3.6	1.280933845	33.0568	0.644382066
161	F	70	1	1	2	151	61.5	27	1	137	78	0	0	1	1	7.1	1	1	4.4	0.46	99.1	358.1	1	1	41.76	124.5	150.4	11.8	2	1	0	422	3.6	1.280933845	38.4988	0.625996748
163	M	65	2	2	2	166.3	56	20.2	2	101	67	0	0	1	0	6.8	1	1	4.6	0.91	64.9	3.3	2	2	86.06	146.8	2.8	10.2	2	1	0	680.4	3.8	1.335001067	32.3373	0.577451786
165	F	74	1	1	2	146.8	39.1	18.1	2	143	64	1	1	1	0	6.5	1	1	4	0.54	81.8	27	2	2	36.46	118.3	10	9.9	2	1	0	366.6	7.4	2.00148	30.5424	0.78113555
166	F	72	2	2	2	150.6	41.5	18.3	2	160	89	1	1	1	0	5.4	0	0	4.3	0.68	64.1	54.7	2	1	33.81	121.7	18.6	11	2	2	0	269.1	11.8	2.468099531	30.858	0.743566265
168	M	73	1	1	2	163.4	57.5	21.5	2	133	73	0	0	0	0	5.7	0	0	4.4	0.77	75.4	4.6	2	2	77.23	183.4	3.5	11.4	2	2	0	811.8	7.7	2.041220329	33.63535	0.584962609
169	F	66	1	1	2	155.4	41.8	17.3	2	119	66	0	0	0	0	5.2	0	0	4.6	0.47	98.4	29	1	2	85.64	190	24.9	9.6	2	2	0	975.4	3.1	1.131402111	29.68565	0.710183014
171	F	72	1	1	2	152.7	51.3	22	2	112	65	0	0	0	0	5.6	0	0	4.4	0.59	74.5	13.5	2	2	84.67	134.7	11.5	8.7	2	2	0	809.1	4.9	1.589235205	34.00345	0.662835283
173	F	66	1	1	2	154.3	46.3	19.4	2	136	83	0	0	0	0	5.2	0	0	4.6	0.54	84.5	18.5	2	2	13	57.8	2.4	12.9	2	2	0	168.5	5	1.609437912	31.6483	0.683548596
174	F	47	2	2	1	159.4	46	18.1	2	117	80	0	0	0	1	5.3	0	0	4.6	0.75	65.1	9.3	2	2	306.94	66.3	28.4	4.1	2	2	0	1077.3	2.8	1.029619417	30.4021	0.660915217
175	M	61	1	1	1	160.6	53	20.5	2	149	81	1	1	1	0	5.1	0	0	4.2	0.81	75.1	18.2	2	2	56.33	254.5	10.2	14.2	1	2	0	322.1	3	1.098612289	32.585	0.614811321
176	F	50	1	1	2	153.5	53.9	22.9	2	115	74	0	0	0	0	5	0	0	4.2	0.63	77.3	3.9	2	2	173.79	158.8	6.7	7.3	2	2	0	1187.8	1.7	0.530628251	34.72215	0.644195733
177	M	72	1	1	2	166.4	67	24.2	2	110	63	0	0	0	0	5.8	0	0	3.7	0.71	82.7	3.5	2	2	142.66	103.2	5	7.6	2	2	0	1217.1	4.3	1.458615023	35.98055	0.537023134
179	F	71	2	2	2	154.8	44.4	18.5	2	136	58	0	0	0	0	5.4	0	0	4.2	0.63	69.9	13	2	2	56.5	187.6	7.4	11.3	2	2	0	601.8	5.5	1.704748092	30.84725	0.694757883
180	M	65	1	1	1	158.7	55	21.8	2	128	67	0	0	0	0	5.3	0	0	4.5	0.79	75.8	3.6	2	2	136.33	166.4	4.9	8.5	2	2	0	944.8	1.6	0.470003629	33.7214	0.613116364
181	F	65	1	1	2	154.4	58.5	24.5	2	126	76	0	0	0	0	5.4	0	0	4.7	0.69	64.9	12.7	2	2	73.07	153.8	9.3	10.4	2	2	0	604.7	3.4	1.223775432	36.2252	0.619234188
183	F	69	1	1	2	154.4	49.6	20.8	2	122	59	0	1	0	0	5.6	0	0	4.5	0.62	71.8	8.9	2	2	26.53	107.4	2.4	12.7	1	2	0	263.1	5.1	1.62924054	32.92115	0.663732863
186	M	48	1	1	1	183.2	73	21.8	2	117	82	0	0	0	0	5.2	0	0	4.3	0.93	69.2	21.1	2	2	155.6	71.8	32.9	7.1	2	2	0	508.9	4.2	1.435084525	33.8007	0.463023288
188	F	46	2	2	2	152.9	58.8	25.2	1	125	71	0	0	0	0	5	0	0	4.4	0.69	71.7	3.2	2	2	53.63	82.7	1.7	9.3	2	2	0	496.6	3.8	1.335001067	36.8723	0.627079932
189	F	64	1	1	2	153.2	68.3	29.1	1	142	79	1	1	1	1	6	0	0	4.3	0.71	63.2	170.6	2	1	139.82	226.5	238.9	9.9	2	2	0	869.2	3.9	1.360976553	40.41265	0.591693265
190	F	64	2	2	2	155.9	51.5	21.2	2	123	71	0	0	0	0	5.5	0	0	4.2	0.72	62.3	5.7	2	2	53.66	98	3.1	9.5	2	2	1	549.9	8.2	2.104134154	33.3785	0.648126214
191	F	66	1	1	2	155.5	46.3	19.1	2	113	68	0	0	0	0	5.3	0	0	4.3	0.65	69	6	2	2	83.84	44.6	5	5.7	2	2	0	646	1.5	0.405465108	31.26945	0.675366091
193	F	62	1	1	2	159.8	40.8	16	2	108	71	0	0	0	0	5.4	0	0	4.8	0.64	71.5	6.7	2	2	116.01	127.1	7.8	7.5	2	2	0	822.1	1.8	0.587786665	28.4669	0.697718137
194	M	53	1	1	1	160	77.3	30.2	1	115	78	0	0	0	0	5.3	0	0	4.5	0.85	74.2	3.1	2	2	233.62	143.3	7.3	7.3	2	2	0	444.9	2.2	0.78845736	41.3585	0.53503881
195	F	67	1	1	2	147.9	45.6	20.8	2	156	94	1	1	1	0	6	0	0	4.6	0.65	68.7	12.7	2	2	108.91	95.7	13.8	6.4	1	2	0	1113.6	4.8	1.568615918	32.912	0.721754386
196	F	70	1	1	2	135.1	33.1	18.1	2	117	71	0	0	0	0	5.4	0	0	4.5	0.59	75.4	13.1	2	2	123.34	143.9	16.1	5.1	2	2	0	518	2.8	1.029619417	30.4021	0.918492447
197	M	71	1	1	2	168.9	65.4	22.9	2	122	79	0	0	0	0	5.6	0	0	4.3	0.82	70.9	4.4	2	2	146.88	143.4	6.4	8.6	2	2	0	964.5	1.6	0.470003629	34.7191	0.530873089
198	M	73	1	1	2	150.5	51.3	22.6	2	123	68	0	0	0	0	4.8	0	0	4.4	0.53	113.4	24.1	1	2	156.96	86.9	37.8	5.7	2	2	0	485.1	2.1	0.741937345	34.46225	0.671778752
199	F	58	1	1	2	152.6	46.7	20.1	2	125	77	0	0	0	0	5.1	0	0	4.6	0.59	79.6	6	2	2	83.43	119.6	5	8.2	2	2	0	649.6	1.5	0.405465108	32.17645	0.689003212
202	M	73	1	1	1	164.4	58.7	21.7	2	136	66	0	1	0	0	5.7	0	0	4	0.74	78.7	17.6	2	2	52.54	218.6	9.3	14.4	1	2	0	521.6	6.4	1.85629799	33.7771	0.57541908
204	F	71	1	1	2	147.7	45.2	20.7	2	133	67	0	0	0	0	5.6	0	0	3.6	0.42	109	33.2	1	1	40.84	145.8	13.6	11	2	2	0	414.4	3.3	1.193922468	32.77555	0.725122788
205	F	74	1	1	2	150.6	52.3	23.1	2	151	89	1	1	1	0	5.4	0	0	4.1	0.69	62.6	10.5	2	2	85.97	142.4	9	8.8	1	2	0	613.3	10.5	2.351375257	35.17195	0.672503824
207	F	69	2	2	2	155.2	39	16.2	2	130	55	0	0	0	0	5.5	0	0	4.3	0.54	83.5	9.1	2	2	90.92	136	8.3	8	2	2	0	853.9	3	1.098612289	28.6849	0.735510256
209	F	51	1	1	2	157.2	65.7	26.6	1	129	80	0	1	0	0	5.5	0	0	4.4	0.57	85.8	10.8	2	2	66.72	81.7	7.2	9	1	2	0	401.1	1.9	0.641853886	38.08415	0.579667428
210	M	73	1	1	2	166.5	75.9	27.4	1	137	77	0	1	1	0	6.9	1	1	4.6	0.78	74.3	10.5	2	2	118.01	103.9	12.4	8.5	1	1	0	610.8	4	1.386294361	38.8738	0.512171278
211	M	46	1	1	1	168.4	89.5	31.6	1	132	75	0	0	0	0	5.5	0	0	4.6	0.78	84.9	3.2	2	2	237.87	126.1	7.5	7.5	2	2	0	1011.6	9.6	2.261763098	42.854	0.478815642
212	M	66	1	1	2	169.8	67.6	23.4	2	158	86	1	1	1	0	5.7	0	0	4.6	0.86	68.8	12.5	2	2	123.21	218.6	15.4	11.1	1	2	0	762.5	7.3	1.987874348	35.34645	0.522876479
213	F	70	1	1	2	149.7	50.4	22.5	2	154	73	1	1	1	0	5.2	0	0	4.5	0.65	67.9	19.2	2	2	62.28	128.9	11.9	9.4	1	2	0	427.7	3.9	1.360976553	34.42645	0.683064484
214	M	67	1	1	1	165.1	63.6	23.3	2	114	72	0	0	0	0	5.4	0	0	4.3	0.78	76.2	102.7	2	1	153.39	86.4	157.1	6.8	2	2	0	518.8	6.2	1.824549292	35.2222	0.553808176
215	F	73	1	1	2	156.5	60	24.5	2	143	73	1	1	1	0	5.5	0	0	4.2	0.7	61.8	8.7	2	2	74.29	193.8	6.4	11.5	2	2	0	747.4	4.5	1.504077397	36.25875	0.6043125
216	F	64	1	1	1	151.4	35.4	15.4	2	120	68	0	0	0	0	5.2	0	0	4.6	0.49	94.8	5	1	2	31.66	69.5	1.6	8.7	2	2	0	283.8	1.1	0.09531018	27.90135	0.788173729
217	M	67	1	1	2	167.2	80.8	28.9	1	132	83	0	0	1	0	6.8	1	1	4.2	0.77	77.3	12.7	2	2	62.49	92.5	8	10.7	2	2	0	350.3	14.4	2.667228207	40.5515	0.501875
218	F	40	2	2	2	145.9	43.1	20.2	2	105	60	0	0	0	0	5.5	0	0	4.5	0.66	78.4	3	2	2	72.83	117.6	2.2	8.1	2	2	0	554.6	6.1	1.808288771	32.40745	0.751912993
219	M	40	2	2	1	173.7	90.7	30.1	1	115	73	0	0	0	0	5.6	0	0	4.4	0.91	74.6	2.8	2	2	349.13	153.6	9.7	7.2	2	2	0	925.6	2.3	0.832909123	41.27085	0.45502591
220	F	40	1	1	1	160.7	68.4	26.5	1	126	87	0	0	0	0	4.9	0	0	4.3	0.59	88.6	14.3	2	2	224.81	108.8	32.1	6.5	2	2	0	1068.6	3.1	1.131402111	38.03005	0.555994883
221	F	73	1	1	1	153.3	40.9	17.4	2	130	69	0	1	0	0	5.4	0	0	4.1	0.52	85.6	205.4	2	1	12.69	59.8	26.7	12.4	1	2	0	118.8	2.8	1.029619417	29.7672	0.727804401
223	M	68	1	1	1	170.9	76.3	26.1	1	133	70	0	1	0	0	5.7	0	0	3.9	0.81	72.8	32	2	1	121.09	252.6	38.7	12.3	1	2	0	851.1	4.9	1.589235205	37.72215	0.494392529
224	M	59	2	2	1	171.2	64.6	22	2	123	67	0	0	0	0	5.4	0	0	4.4	0.8	76.8	3	2	2	267.87	87.1	7.9	5.7	2	2	0	1037.3	5.5	1.704748092	34.02175	0.526652477
225	F	59	1	1	2	163.8	44	16.4	2	94	52	0	0	0	0	5.2	0	0	4	0.64	72.5	9.4	2	2	121.79	120.6	11.5	7.6	2	2	0	612	3.1	1.131402111	28.86935	0.656121591
226	F	67	1	1	2	159.7	57	22.3	2	119	64	0	0	0	0	5.9	0	0	4.3	0.69	64.4	10	2	2	59.29	53.8	5.9	7.7	2	2	0	627.5	4.6	1.526056303	34.2664	0.601164912
227	F	72	1	1	2	146.7	56.6	26.3	1	151	81	1	1	1	0	5.6	0	0	4.5	0.64	68.5	18.7	2	2	109.94	161.9	20.6	8.4	2	2	0	714.8	3.1	1.131402111	37.84865	0.668704064
228	F	52	1	1	2	151	79.7	35	1	157	79	1	1	1	0	6.1	0	0	4.3	0.64	75.2	13.2	2	2	117.29	127.1	15.4	8.9	1	2	0	1221.5	6.6	1.887069649	45.8463	0.575235885
230	F	46	1	1	1	153	63.2	27	1	123	74	0	0	0	0	5.3	0	0	4.6	0.67	74.1	3.6	2	2	13.65	23.4	0.5	9.9	2	2	0	119.4	3.6	1.280933845	38.4988	0.609158228
233	M	59	2	2	1	172.3	61	20.5	2	154	96	1	1	1	0	5.2	0	0	4.8	0.8	76.8	49.7	2	1	58.17	189.9	28.8	13.9	2	2	0	408.7	7.6	2.028148247	32.7253	0.536480328
234	F	67	1	1	1	152.8	44.3	19	2	127	73	0	0	0	0	5.1	0	0	4.5	0.57	79.3	8.6	2	2	123.67	153	10.6	7.6	2	2	0	570.4	5	1.609437912	31.2855	0.706218962
235	M	63	2	2	1	162.8	49.6	18.7	2	112	71	0	0	0	0	5.6	0	0	4.7	0.87	68.8	46.8	2	1	77.05	175.2	36	10.8	2	2	0	586.7	5.7	1.740466175	31.03475	0.625700605
236	F	67	1	1	2	154.8	62	25.9	1	126	73	0	1	0	0	5.7	0	0	4.3	0.67	66.5	7	2	2	70.53	121.9	5	9.8	1	2	0	492.6	3.5	1.252762968	37.49805	0.604807258
237	F	42	1	1	2	162.5	69.8	26.4	1	112	73	0	0	0	0	4.8	0	0	4.6	0.67	76	98.7	2	1	22.93	21.1	22.7	8.5	2	2	0	159.3	2.5	0.916290732	37.92105	0.543281519
240	F	65	1	1	2	155.5	80.6	33.3	1	153	85	1	1	1	0	6.4	0	0	3.9	0.62	73	74.8	2	1	28.53	188.1	21.7	18.3	1	2	0	464.6	12.8	2.549445171	44.4935	0.552028536
241	M	72	3	2	1	170	78.9	27.3	1	99	54	0	0	0	0	5.7	0	0	3.7	0.83	69.7	6.8	2	2	249.14	173.1	16.9	8	2	2	0	995.9	5.4	1.686398954	38.8258	0.49208872
243	M	47	1	1	1	165.1	72.7	26.7	1	119	77	0	0	0	0	5.2	0	0	4.4	0.84	77.8	4.5	2	2	179.18	285.5	8.1	10.7	2	2	0	1206.3	1.3	0.262364264	38.15655	0.524849381
244	M	55	1	1	1	177.2	78.6	25	1	116	71	0	1	0	0	5.1	0	0	4.4	0.87	71.5	16	2	2	239.82	229.3	38.4	9.4	1	2	0	1244.7	3	1.098612289	36.6665	0.466494911
245	M	73	1	1	1	173.2	75.8	25.3	1	136	81	0	0	0	1	6.4	0	0	4.5	0.84	68.5	96.2	2	1	184.27	175.5	177	9.1	2	2	0	921.6	5.6	1.722766598	37.0179	0.488362797
246	F	40	1	1	1	154.9	49.7	20.7	2	97	57	0	0	0	0	5	0	0	4.3	0.69	74.6	5.6	2	2	290.96	93.2	16.3	4.8	2	2	0	966.4	3.8	1.335001067	32.7908	0.659774648
247	F	66	3	2	2	159.7	56.1	22	2	124	77	0	0	0	0	5.5	0	0	4	0.65	69	12.7	2	2	116.67	182.4	14.9	9.4	2	2	0	712.7	4.5	1.504077397	33.99125	0.605904635
248	F	40	2	2	1	149.9	42.8	19	2	129	83	0	0	0	0	5	0	0	4.3	0.53	99.6	18.1	1	2	130.74	180.7	23.7	7.9	2	2	0	1063.7	3.8	1.335001067	31.2489	0.730114486
249	F	74	1	1	2	136.5	46.6	25	1	136	63	0	1	0	0	5.4	0	0	4.6	0.67	64.6	15	2	2	54.26	162.1	8.1	9.2	1	2	0	506.7	7.4	2.00148	36.8007	0.789714592
251	F	72	1	1	2	147	52.3	24.2	2	132	74	0	0	0	0	6	0	0	4.1	0.61	72.2	20.1	2	2	101.44	144	20.3	8.1	2	2	0	600.2	3.8	1.335001067	35.9653	0.68767304
252	F	66	1	1	1	152	43.2	18.7	2	140	88	1	1	1	0	5.2	0	0	4.5	0.55	82.9	14.3	2	2	67.54	67.3	9.7	6.9	2	2	0	501.5	1.7	0.530628251	30.91275	0.715572917
254	F	69	2	2	2	143.8	55.7	26.9	1	190	87	1	1	1	0	5.3	0	0	4.2	0.51	88.8	35.4	2	1	38.46	131.2	13.8	11.4	1	2	0	382.2	5.4	1.686398954	38.463	0.6905386
258	M	64	1	1	2	159.6	72.5	28.5	1	120	71	0	0	1	0	8.6	1	1	4.3	0.64	95.8	13.1	1	2	117.9	125.5	15.5	8.8	2	1	0	1024	2	0.693147181	39.8105	0.549110345
260	M	55	2	2	1	163.6	60	22.4	2	115	70	0	0	0	0	5.5	0	0	4.2	0.81	77.4	7.2	2	2	146.62	191.6	10.6	9.3	2	2	0	981.3	3.9	1.360976553	34.33575	0.5722625
265	M	73	1	1	1	162.1	67.5	25.7	1	147	74	1	1	1	0	5.9	0	0	4.2	0.89	64.3	6.6	2	2	127.5	163.4	8.5	9.3	1	2	0	784.1	2.6	0.955511445	37.2892	0.552432593
267	F	67	2	2	2	153.4	50.6	21.5	2	135	81	0	0	0	0	5.9	0	0	4.6	0.55	82.5	15.9	2	2	85.49	115.9	13.7	8.3	2	2	0	554.5	3.4	1.223775432	33.5042	0.66213834
268	M	72	1	1	1	164.8	69	25.4	1	113	69	0	0	0	0	6	0	0	4.4	0.93	61.6	7	2	2	125.07	161.2	8.8	9.6	2	2	0	653.2	4.8	1.568615918	37.0842	0.537452174
270	F	64	2	2	2	156.2	52.1	21.4	2	124	83	0	0	0	0	5.3	0	0	4.6	0.63	72	10.8	2	2	136.16	111.4	14.7	7	2	2	0	728.3	2.3	0.832909123	33.37995	0.640690019
272	M	68	1	1	1	168.7	73.1	25.7	1	133	76	0	1	1	0	8.2	1	1	4.1	0.59	102.9	10.8	1	2	107.31	137.1	11.6	9.9	1	1	0	714.9	1.4	0.336472237	37.2526	0.509611491
273	M	69	2	2	2	165.3	79.6	29.1	1	126	86	0	1	0	0	4.5	0	0	4.8	0.91	63.8	9.1	2	2	91.78	179.1	8.4	11.8	1	2	0	625.4	5.3	1.667706821	40.45535	0.50823304
274	F	74	3	2	2	147.4	51.1	23.5	2	119	67	0	0	0	0	5.4	0	0	4.4	0.62	70.3	15.4	2	2	129.23	136	19.8	7.1	2	2	0	698.3	4.6	1.526056303	35.3548	0.691874755
276	M	73	1	1	2	155	50.6	21.1	2	139	81	0	0	0	0	5.5	0	0	4	0.76	76.5	10.3	2	2	101.91	145.2	10.5	8.5	2	2	0	881.5	4.4	1.481604541	33.1719	0.655571146
277	M	64	1	1	2	176.5	84.4	27.1	1	143	80	1	1	1	1	9	1	1	4.5	0.84	71.2	101.5	2	1	122.96	121.4	124.9	9.6	1	2	0	470.9	3.7	1.30833282	38.59255	0.457257701
279	F	64	1	1	2	153.2	58.4	24.9	2	126	74	0	0	0	0	5.6	0	0	4.3	0.66	68.2	14.6	2	2	133.83	189.7	19.5	8.8	2	2	0	820.3	2.3	0.832909123	36.55445	0.625932363
280	F	44	2	2	2	147.8	56.2	25.7	1	96	57	0	0	0	0	5.2	0	0	4	0.56	91.3	5.5	1	2	84.74	155.3	4.7	9.5	2	2	0	750.3	2.7	0.993251773	37.29225	0.663563167
281	F	72	2	2	2	153.2	51.8	22.1	2	116	59	0	0	0	0	5.6	0	0	4.4	0.69	63.1	11.1	2	2	66.19	85.4	7.3	8.1	2	2	0	417.4	4.7	1.547562509	34.08805	0.658070463
282	F	69	1	1	2	146	41.5	19.5	2	123	57	0	0	0	0	5.4	0	0	4.2	0.6	74.4	10.6	2	2	32.14	63	3.4	8.3	2	2	0	234.3	2.8	1.029619417	31.6719	0.763178313
285	F	74	2	2	2	146.1	46.7	21.9	2	150	74	1	1	1	0	5.8	0	0	4	0.51	87.1	27.1	2	2	56.06	51.8	15.2	6.4	1	2	0	384.6	9.1	2.208274414	34.04085	0.728926124
289	M	74	1	1	2	157.9	51.1	20.5	2	130	74	0	0	0	0	5.5	0	0	4.2	0.69	84.7	10.5	2	2	77.33	69.6	8.1	7.2	2	2	0	687.9	7.5	2.014903021	32.72225	0.640357143
290	F	52	1	1	2	160.8	49.6	19.2	2	103	65	0	0	0	0	5.3	0	0	4.3	0.62	77.8	7	2	2	175.01	116	12.3	6.6	2	2	0	687.6	2.4	0.875468737	31.3876	0.632814516
291	M	61	1	1	1	170.4	67.7	23.3	2	134	58	0	0	1	1	7.8	1	1	3.5	0.58	108.2	59.4	1	1	380.44	57.9	225.6	4.3	2	2	0	209.9	8	2.079441542	35.2771	0.521079764
294	F	68	1	1	2	138.4	46.3	24.2	2	148	78	1	1	1	0	6.1	0	0	4.2	0.65	68.4	37	2	1	56.14	58.8	20.7	6.3	2	2	0	574.4	5.7	1.740466175	36.02325	0.778039957
295	M	72	1	1	1	164.3	59.8	22.2	2	111	67	0	1	0	0	5.9	0	0	4.4	0.92	62.3	12.9	2	2	179.75	78.6	23.2	6	1	2	0	1011.1	4.6	1.526056303	34.1757	0.5715
298	F	71	1	1	2	151.8	50.2	21.8	2	126	62	0	0	0	0	5.2	0	0	3.9	0.57	78	6.3	2	2	88.3	133.4	5.5	8.5	2	2	0	683.1	5.6	1.722766598	33.8434	0.674171315
299	F	67	1	1	2	150.3	56.4	25	1	119	65	0	0	0	0	5.7	0	0	4.3	0.58	77.8	34.3	2	1	7.3	23.1	2.4	11.7	2	2	0	117	3.4	1.223775432	36.6787	0.65033156
300	F	62	2	2	1	160.8	52.3	20.2	2	114	65	0	0	0	0	5.8	0	0	4.4	0.62	74	3.8	2	2	86.12	159.4	3.3	10	2	2	0	605.9	3.5	1.252762968	32.32815	0.618129063
301	F	64	1	1	2	151.3	60.8	26.6	1	139	71	0	0	0	0	5.8	0	0	4.2	0.66	68.5	15.3	2	2	114.91	163	17.6	8.9	2	2	0	1063.9	2.8	1.029619417	38.1116	0.626835526
303	M	70	2	2	1	167.6	70.2	25	1	149	86	1	1	1	0	5.6	0	0	4.4	0.8	73.2	18.1	2	2	36.09	76.3	6.5	11.8	2	2	0	314.6	3.8	1.335001067	36.6909	0.522662393
304	F	69	1	1	2	151	71.7	31.4	1	140	78	1	1	1	0	10.5	1	1	4.4	0.54	83.5	29.6	2	2	56	64.1	16.6	8.6	1	1	0	543.7	3.1	1.131402111	42.47435	0.592389819
305	M	70	2	2	1	168.5	60.8	21.4	2	117	70	0	1	0	0	5	0	0	4	0.85	68.5	3.8	2	2	100.29	97.7	3.8	8.4	1	2	0	501	5.6	1.722766598	33.4806	0.550667763
306	F	71	1	1	2	153.1	57.6	24.6	2	126	70	0	1	0	0	5.9	0	0	4.4	0.62	71.2	22	2	2	25.31	51	5.5	10	1	2	0	246.9	4	1.386294361	36.3342	0.630802083
308	M	45	1	1	2	176.6	73.4	23.5	2	118	62	0	0	0	0	5.3	0	0	4.6	1.04	62.3	5.3	2	2	142.16	53.8	7.5	6.4	2	2	0	939.1	6.6	1.887069649	35.4158	0.482504087
309	F	74	2	2	2	149.4	42.4	19	2	113	54	0	0	0	0	5.3	0	0	4.2	0.61	71.6	5	2	2	49.97	125.2	2.5	9.5	2	2	0	455.9	6.8	1.916922612	31.3404	0.739160377
310	F	47	1	1	1	166.5	75.6	27.3	1	113	66	0	0	1	0	6.8	1	1	4.2	0.6	83	57.5	2	1	73.13	187.6	42	13.2	2	2	0	648.2	5.5	1.704748092	38.82885	0.513609127
311	M	64	1	1	1	163.1	67.4	25.3	1	121	87	0	0	0	0	5.1	0	0	4.2	0.97	60.8	4.1	2	2	127.85	178.8	5.3	9.8	2	2	0	761	4.4	1.481604541	36.9813	0.548683976
312	M	73	1	1	2	160.1	62.1	24.2	2	143	77	1	1	1	0	5.5	0	0	4.3	0.91	62.8	15.9	2	2	140.26	173.2	22.3	8.9	2	2	0	898.1	3.9	1.360976553	35.96835	0.579200483
313	M	45	1	1	1	169.6	83.1	28.9	1	122	78	0	1	0	0	5.7	0	0	4.5	0.85	77.7	4.4	2	2	255.24	260.3	11.1	9.6	1	2	0	923.3	2.8	1.029619417	40.1977	0.483726835
314	M	71	1	1	1	162.4	61.1	23.2	2	142	94	1	1	1	0	6.7	1	1	4.2	0.68	87	107.1	2	1	44.3	187.9	47.1	14.5	1	1	0	278.5	7.7	2.041220329	35.17725	0.575732406
315	M	69	1	1	1	166.6	57	20.5	2	143	79	1	1	1	0	5.5	0	0	4.2	0.86	67.9	3.3	2	2	30.05	73.9	1	11.8	2	2	0	216.8	6.8	1.916922612	32.7009	0.5737
316	M	63	1	1	1	168.2	67.6	23.9	2	126	78	0	0	0	0	5.7	0	0	4.2	0.87	68.8	4.4	2	2	94.06	179.4	4.1	11.3	2	2	0	513.4	2.7	0.993251773	35.65965	0.527509615
317	M	39	2	2	1	177.4	68.2	21.7	2	119	73	0	0	0	0	5	0	0	4.6	0.8	86.5	4.6	2	2	145.2	122.7	6.7	8.7	2	2	0	650.7	9.1	2.208274414	33.85945	0.496472874
319	M	70	1	1	1	163.7	75.2	28.1	1	128	68	0	0	0	0	5.4	0	0	4.1	0.59	102.1	21.3	1	2	76.07	211	16.2	13.2	2	2	0	529.7	4.5	1.504077397	39.52395	0.525584441
320	M	71	1	1	1	158.1	55.9	22.4	2	136	72	0	1	0	0	6.1	0	0	4.8	0.81	71.9	45	2	1	161.17	193.5	72.4	8.4	1	2	0	764.6	2.7	0.993251773	34.29915	0.613580501
321	F	73	2	2	2	151.3	44.3	19.4	2	129	57	0	1	0	0	5.5	0	0	4.5	0.63	69.4	15.8	2	2	83.03	161.2	13.1	8.9	1	2	1	1229.5	5.1	1.62924054	31.65135	0.714477427
323	F	73	1	1	2	148.1	45.8	20.9	2	117	75	0	0	0	0	5.7	0	0	3.9	0.67	64.9	4.8	2	2	29.04	84.8	1.4	10.2	2	2	0	318.3	2.5	0.916290732	32.93255	0.71905131
325	M	47	1	1	1	171.2	79.3	27.1	1	118	66	0	0	0	1	5.6	0	0	4.5	0.88	73.9	169	2	1	147.42	223.1	248.4	11.1	2	2	0	889	2.8	1.029619417	38.5651	0.486319042
326	M	69	1	1	1	159.3	44.2	17.4	2	118	75	0	0	0	0	5.1	0	0	4.3	0.91	63.8	15.4	2	2	63.11	166.7	9.7	10.7	2	2	0	488.1	5	1.609437912	29.8343	0.674984163
327	F	43	2	2	2	166.4	58	20.9	2	134	85	0	0	0	0	5.4	0	0	4.2	0.56	91.9	12.9	1	2	49.13	153.6	6.3	13.2	2	2	0	319.6	4.3	1.458615023	32.98745	0.568749138
328	F	73	1	1	2	153.4	42.2	17.9	2	130	78	0	0	0	2	5.8	0	0	4.1	0.48	93.4	1806.9	1	1	41.99	107.2	758.9	9.9	2	2	0	500.1	4.9	1.589235205	30.28475	0.717648104
329	M	70	1	1	2	164	71	26.4	1	130	80	0	0	0	0	5.5	0	0	4.4	0.93	62.1	9.1	2	2	186.05	111.8	16.9	7.1	2	2	1	1368.1	8.5	2.140066163	38.10405	0.536676761
330	M	67	1	1	2	162.5	57.6	21.8	2	112	68	0	0	0	0	6.3	0	0	4.8	0.87	67.6	6.4	2	2	59.43	92.9	3.8	9.7	2	2	0	420.6	5.6	1.722766598	33.8434	0.587559028
331	F	64	2	2	2	152.6	37.2	16	2	118	64	0	0	1	0	6.5	1	1	4.4	0.72	62.3	4.8	2	2	62.6	146.8	3	9.2	2	2	0	628.4	4.1	1.410986974	28.53705	0.767125
332	F	67	2	2	2	144.9	49.6	23.6	2	125	75	0	1	0	1	5.6	0	0	4.1	0.64	69.9	36.4	2	1	176.74	70.2	64.4	4.7	1	2	0	952.9	12.8	2.549445171	35.6956	0.719669355
333	F	72	2	2	2	142.8	47.8	23.4	2	131	79	0	1	0	0	5.4	0	0	4.2	0.56	78.9	16.1	2	2	125.55	125.9	20.3	6.5	1	2	0	553.8	5	1.609437912	35.2763	0.737997908
334	M	65	1	1	1	167.5	67	23.9	2	127	76	0	0	0	0	5.5	0	0	4.1	0.93	63.4	4.5	2	2	227.12	214.6	10.2	8.5	2	2	0	875.8	1.8	0.587786665	35.6322	0.531823881
335	M	48	1	1	1	173.9	77.7	25.7	1	118	75	0	0	0	1	5.5	0	0	4.7	0.99	64.6	64.1	2	1	164.46	93.8	105.7	7.6	2	2	0	955.6	4.7	1.547562509	37.35325	0.480736808
336	F	72	2	2	2	154.4	47	19.7	2	128	62	0	0	0	0	5.4	0	0	4.3	0.62	70.9	14.7	2	2	34.29	57.1	5	8.8	2	2	0	434	5.6	1.722766598	31.9387	0.679546809
338	M	66	1	1	2	157	58.8	23.9	2	139	89	0	1	0	0	5.7	0	0	4.1	0.88	67	3.7	2	2	174.96	160.8	6.5	7.7	1	2	0	965.8	1.5	0.405465108	35.62305	0.605834184
339	F	74	1	1	2	154.2	54.1	22.8	2	136	69	0	1	0	1	6	0	0	3.8	0.66	65.7	51.1	2	1	128.14	92	65.4	6.6	1	2	0	1163.8	2.8	1.029619417	34.665	0.640757856
340	M	69	1	1	1	165.2	72.8	26.7	1	120	63	0	1	0	1	6.2	0	0	4.3	0.88	66.2	80	2	1	104.29	139.2	83.2	9.9	1	2	0	518.8	2.6	0.955511445	38.1962	0.524673077
342	M	70	1	1	1	162.4	52.3	19.8	2	130	66	0	1	0	0	5.6	0	1	4.7	0.95	60.6	5.6	2	2	36.08	58.3	2	9.5	1	1	1	275.5	2.2	0.78845736	31.9257	0.610434034
343	M	73	3	2	2	162.6	57.6	21.8	2	149	89	1	1	1	0	5.6	0	0	4.5	0.65	90.7	16	1	2	73.83	136.3	11.8	10.3	2	2	0	358.1	3	1.098612289	33.7641	0.586182292
345	M	70	1	1	2	167.3	72.2	25.8	1	134	82	0	1	0	0	5.3	0	0	4.1	0.88	65.9	14.9	2	2	65.88	141.3	9.8	12	1	2	0	572.8	3.5	1.252762968	37.40735	0.518107341
348	F	69	1	1	2	147.9	50.8	23.2	2	130	81	0	0	0	0	5.4	0	0	4.5	0.51	88.8	23.2	2	2	72.09	112.2	16.7	8.3	2	2	0	593	4	1.386294361	35.0644	0.690244094
350	F	68	2	2	2	154.3	47.2	19.8	2	146	90	1	1	1	0	5.6	0	0	4.6	0.53	85.5	41	2	1	48.41	114.6	19.7	10.1	2	2	0	459.8	2.1	0.741937345	31.92265	0.676327331
352	F	65	1	1	1	155.8	51.8	21.3	2	132	85	0	1	0	0	5.5	0	0	4.2	0.68	66	8	2	2	72.86	130.3	5.8	9.5	1	2	0	431.3	4.7	1.547562509	33.36245	0.644062741
353	M	73	1	1	1	159.2	43.9	17.3	2	146	84	1	1	1	0	5.4	0	0	4.2	0.71	82.1	3.3	2	2	26.75	37.6	0.9	8.3	2	2	0	191.9	2.4	0.875468737	29.6643	0.675724374
354	F	64	1	1	2	145.5	50.6	23.9	2	123	66	0	0	0	0	5.6	0	0	4.2	0.74	60.4	5.8	2	2	165.32	101	9.6	5.7	2	2	0	999.1	2.9	1.064710737	35.66575	0.704856719
355	F	66	1	1	2	140.2	46.7	23.8	2	124	75	0	0	0	0	6.3	0	0	4.4	0.46	100.7	5	1	2	16.13	61.5	0.8	10.7	2	2	0	172.5	5.8	1.757857918	35.6635	0.763672377
356	M	73	1	1	1	162.4	77.9	29.5	1	128	64	0	1	0	0	5.5	0	0	4.4	0.8	72.3	11.3	2	2	37.66	98.1	4.3	12.9	1	2	0	317.3	4.2	1.435084525	40.7846	0.523550706
358	F	65	3	2	2	158.1	56.8	22.7	2	136	57	0	0	0	0	5.4	0	0	4.5	0.69	64.9	9.1	2	2	127.69	184.3	11.7	9.1	2	2	0	1107.7	2.8	1.029619417	34.5743	0.608702465
360	F	65	1	1	2	154.9	55.6	23.2	2	125	74	0	0	0	0	6	0	0	4.3	0.59	77.1	13.9	2	2	54.02	154.1	7.5	11.6	2	2	0	460.9	3.9	1.360976553	35.06135	0.63059982
362	F	72	1	1	2	152	47.2	20.4	2	130	71	0	1	0	0	5.5	0	0	4.6	0.57	77.7	57.9	2	1	33.31	146.2	19.1	12.6	1	2	0	234.7	3	1.098612289	32.4943	0.688438559
363	M	70	1	1	1	159.3	52.6	20.7	2	116	67	0	0	0	0	5.2	0	0	4.3	0.84	69.4	4.1	2	2	49.11	116.6	2	10.8	2	2	0	343.2	2.4	0.875468737	32.7481	0.622587452
364	F	68	1	1	2	158.2	45	18	2	113	66	0	0	0	0	5.8	0	0	4.2	0.68	65.1	5	2	2	15.87	38.4	0.8	10.3	2	2	0	117	2.9	1.064710737	30.31445	0.673654444
365	F	67	1	1	2	152.8	42.4	18.2	2	160	97	1	1	1	0	5.4	0	0	4.1	0.73	60.5	45.8	2	1	74.39	36.4	33.9	5.2	1	2	0	606	2.1	0.741937345	30.47145	0.718666274
366	F	72	1	1	2	152.2	55.3	23.9	2	129	72	0	0	0	0	5.7	0	0	4.1	0.62	70.9	10.7	2	2	46.23	94.8	4.9	9.9	2	2	0	473.7	5.2	1.648658626	35.7359	0.646218807
367	M	71	1	1	2	162.1	76.1	29	1	146	83	1	1	1	0	5.8	0	0	4.3	0.7	84.3	22.1	2	2	67.01	119.6	14.8	11.1	2	2	0	528.7	4.4	1.481604541	40.3372	0.530055191
368	F	71	2	2	2	148.3	47.1	21.4	2	147	69	1	1	1	0	6.6	1	1	4.6	0.56	79.6	16.2	2	2	80.87	118.1	13.1	7.9	1	2	0	799.4	1.7	0.530628251	33.36165	0.708315287
369	M	69	2	2	1	164	75.2	28	1	142	81	1	1	1	0	5.2	0	0	4	0.79	74.5	10.6	2	2	70.54	132.2	7.5	11.4	2	2	0	304	5.4	1.686398954	39.4607	0.524743351
370	F	68	1	1	1	159.2	68.5	27	1	138	83	0	1	0	0	5.7	0	0	4.3	0.72	61.2	28.8	2	2	50.26	178.5	14.4	13.8	1	2	0	370.8	3.3	1.193922468	38.48965	0.561892701
371	M	70	1	1	1	171.6	63.5	21.6	2	133	76	0	0	0	0	5.8	0	0	4.3	0.64	93.4	11.2	1	2	122.43	198.1	13.6	10.6	2	2	0	921.8	6.9	1.931521412	33.70165	0.530734646
372	F	73	1	1	2	143.6	38.3	18.6	2	120	66	0	0	0	0	6.1	0	0	4.3	0.58	75.9	27.1	2	2	67.89	80.2	18.4	6.3	2	2	0	843.5	2.9	1.064710737	30.85865	0.805708877
373	M	68	1	1	2	169.6	68.6	23.8	2	155	84	1	1	1	0	5.3	0	0	4.4	0.72	82.4	4.3	2	2	105.01	129.7	4.5	9.6	1	2	0	610.6	3.7	1.30833282	35.59945	0.51894242
374	M	60	1	1	1	168.5	60	21.1	2	128	76	0	0	0	0	5.4	0	0	4.2	0.82	74.1	4.4	2	2	171.25	188.8	7.5	8.9	2	2	0	852	4.2	1.435084525	33.1658	0.552763333
376	F	70	2	2	2	158.5	55	21.9	2	147	74	1	1	1	0	5.5	0	0	4.8	0.59	75.4	13	2	2	90.42	193.1	11.7	10.5	2	2	0	588.7	1.9	0.641853886	33.82125	0.614931818
377	M	60	1	1	1	162.9	52.2	19.7	2	145	101	1	1	1	0	5.7	0	0	4.2	0.9	67.2	18.4	2	2	184.38	221	33.9	8.5	2	2	0	810.4	1.9	0.641853886	31.82585	0.609690613
378	F	71	1	1	2	151.9	54.9	23.8	2	151	73	1	1	1	0	5.5	0	0	4.4	0.63	69.9	15	2	2	108.1	225.1	16.2	9.9	1	2	0	613.5	2.3	0.832909123	35.55675	0.647663934
379	F	67	1	1	2	150.7	55.7	24.5	2	115	69	0	0	0	0	6	0	0	4.2	0.62	72.4	9.3	2	2	86.47	124.4	8.1	8.6	2	2	0	550.1	3	1.098612289	36.213	0.650143627
381	F	66	1	1	2	153.3	49.8	21.2	2	126	67	0	1	0	0	5.6	0	0	4.4	0.7	63.6	5.6	2	2	94.66	120.9	5.3	8	1	2	0	912	3.6	1.280933845	33.2382	0.667433735
382	F	69	1	1	2	154.8	53.8	22.5	2	139	67	0	0	0	0	5.5	0	0	4.3	0.64	69.3	11.1	2	2	127.66	224.6	14.2	9.4	2	2	0	549.4	2.2	0.78845736	34.3746	0.638933086
383	M	69	2	2	1	160.3	52.1	20.3	2	124	71	0	0	0	0	5.4	0	1	4.3	0.67	89.2	5.9	2	2	89.62	185.9	5.3	10.3	2	1	0	571	2.3	0.832909123	32.38225	0.621540307
384	M	41	2	2	1	172.6	51.5	17.3	2	104	67	0	0	0	0	4.8	0	0	4.5	0.83	81.9	3.1	2	2	144.35	95.2	4.5	7.2	2	2	0	405.7	5	1.609437912	29.7436	0.577545631
385	M	70	2	2	1	169.5	81.6	28.4	1	137	75	0	1	1	2	7.4	1	1	4.2	0.89	65.1	508.9	2	1	253.59	133.8	1292.5	7.3	1	1	0	911.9	3.8	1.335001067	39.7747	0.487435049
386	M	67	1	1	1	168.8	64.9	22.8	2	125	64	0	1	0	0	5.2	0	0	4.2	0.92	63.6	13.9	2	2	108.91	143.7	15.2	9.7	1	2	0	813.9	3.2	1.16315081	34.6772	0.534317411
387	F	67	2	2	2	153.8	47.5	20.1	2	168	80	1	1	1	0	5.5	0	0	3.7	0.73	60.5	5.5	2	2	100.16	220.3	5.5	9.8	2	2	0	905.4	5.3	1.667706821	32.29235	0.679838947
388	F	69	1	1	2	149.3	68.3	30.6	1	138	74	0	1	0	0	5.7	0	0	4	0.63	70.5	14.4	2	2	73.2	137.7	10.5	10.2	1	2	0	599.8	5.7	1.740466175	41.82805	0.612416545
389	F	51	2	2	2	157.8	55	22.1	2	101	58	0	0	0	0	5.1	0	0	4.2	0.53	92.9	5.5	1	2	152.17	153.3	8.3	7.9	2	2	0	740.8	5	1.609437912	34.0972	0.619949091
390	M	72	2	2	1	166	69.2	25.1	1	124	71	0	0	0	0	5.6	0	0	4.4	0.9	63.8	4.2	2	2	187.28	223	7.9	9.3	2	2	0	1011.8	2.5	0.916290732	36.74195	0.530953035
391	F	65	2	2	2	151.2	44.3	19.4	2	93	56	0	0	0	0	5.2	0	0	4.1	0.67	67.1	4.6	2	2	85.03	93	3.9	7.1	2	2	0	851.4	5.4	1.686398954	31.6605	0.714683973
392	M	55	2	2	1	156.6	49.3	20.1	2	123	80	0	0	0	0	5.4	0	0	4.7	0.74	85.4	6.3	2	2	158.04	174.4	9.9	7.8	2	2	0	578.8	3.9	1.360976553	32.24965	0.654151116
393	M	55	1	1	1	177	75.5	24.1	2	138	72	0	0	0	0	5.4	0	0	4.6	0.96	64.2	2.4	2	2	103.82	172.9	2.5	11.6	2	2	0	632	3	1.098612289	35.8502	0.474837086
394	F	43	1	1	2	162.5	46.7	17.7	2	112	70	0	0	0	0	5.6	0	0	4.3	0.5	104	3.9	1	2	18.39	43.2	0.7	10.9	2	2	0	204.4	2.6	0.955511445	30.0332	0.643109208
395	M	74	1	1	2	161.2	52	20	2	160	71	1	1	1	0	6.3	0	1	4.5	0.69	84.7	14.4	2	2	71.76	163.8	10.4	10.7	1	1	0	565.8	5	1.609437912	32.1925	0.619086538
396	M	68	1	1	1	164.1	55.2	20.5	2	113	74	0	0	0	0	6.1	0	1	4.4	0.7	85.4	5.6	2	2	25.35	48.3	1.4	10.4	2	1	0	266.6	11.8	2.468099531	32.8534	0.59517029
398	M	64	1	1	2	165.9	64.7	23.5	2	137	96	0	0	0	0	5.1	0	0	4.5	0.92	64.4	11.8	2	2	198.21	132.9	23.4	7.3	2	2	0	1152.2	2.6	0.955511445	35.2938	0.545499227
399	M	66	1	1	1	170.8	55.6	19.1	2	145	97	1	1	1	0	4.8	0	0	4.5	0.86	68.8	7.3	2	2	206.18	149.4	15	7.4	1	2	0	862.7	3.4	1.223775432	31.3274	0.563442446
400	M	65	1	1	1	170.4	67.6	23.3	2	167	85	1	1	1	0	4.8	0	0	4.6	0.68	89.3	7.5	2	2	79.44	195.4	5.9	12.6	2	2	0	558.3	2.3	0.832909123	35.10325	0.519278846
401	F	66	1	1	1	154	52.6	22.2	2	153	78	1	1	1	0	5.6	0	0	4.3	0.47	98.4	8.6	1	2	80.52	255.7	7	11.7	2	2	0	506.1	3	1.098612289	34.1269	0.64880038
402	M	72	1	1	2	165.6	53.8	19.6	2	109	63	0	0	0	0	5.5	0	0	4.2	0.7	84	6.5	2	2	97.29	201.6	6.3	10.7	2	2	0	656.2	2.6	0.955511445	31.7565	0.590269517
403	F	74	1	1	1	155.8	37.2	15.3	2	142	67	1	1	1	0	5.8	0	0	4.5	0.6	72.9	18.4	2	2	81.94	120.5	15.1	7.8	1	2	0	772.2	3.4	1.223775432	27.8808	0.749483871
404	F	74	1	1	2	150.9	38.5	16.9	2	153	82	1	1	1	0	5.3	0	0	4.7	0.47	95.2	12.3	1	2	22.39	79.7	2.7	10.6	1	2	0	327.2	3.1	1.131402111	29.32285	0.761632468
405	M	63	2	2	1	166.3	73.7	26.6	1	132	91	0	0	0	0	6.1	0	0	4	0.97	61.1	3.4	2	2	258.91	178.3	8.8	7.7	2	2	0	869.2	4.8	1.568615918	38.1726	0.517945726
406	F	61	2	2	2	151.2	58.3	25.5	1	136	84	0	0	0	0	6.2	0	0	4.2	0.71	64.1	6.2	2	2	151.31	121.7	9.4	7	2	2	0	547	4.7	1.547562509	37.17185	0.637596055
407	F	64	1	1	2	156.6	61.9	25.2	1	144	85	1	1	1	0	5.8	0	0	4.3	0.67	67.4	89.4	2	1	76.54	176.3	68.8	11.2	2	2	0	723	2.6	0.955511445	36.8357	0.595084006
408	F	69	1	1	2	162.9	47	17.7	2	134	58	0	0	0	0	5.3	0	0	4.3	0.63	70.5	8.6	2	2	70.57	137.6	6.1	9.9	2	2	0	560.5	4.7	1.547562509	30.09725	0.640367021
409	M	69	1	1	1	166.5	81.2	29.3	1	146	86	1	1	1	0	5.5	0	0	4.4	0.87	67	4.6	2	2	159.52	209.7	7.3	10.2	1	2	0	1033	4.7	1.547562509	40.61845	0.500227217
410	M	74	1	1	1	163.8	79	29.4	1	117	60	0	1	0	0	5.9	0	0	4.3	0.76	76.2	6.9	2	2	130.88	181.2	9	10.2	1	2	0	1033.8	3.9	1.360976553	40.68475	0.514996835
411	F	61	1	1	2	166.5	61.4	22.1	2	114	69	0	0	0	0	5.6	0	0	4.4	0.75	60.4	5.4	2	2	146.67	152.8	8	8.6	2	2	0	1036.5	3.5	1.252762968	34.05145	0.554583876
413	F	65	2	2	2	149.7	48	21.4	2	128	77	0	0	0	0	5.1	0	0	4.3	0.63	71.7	55.8	2	1	111.43	200.3	61.9	8.8	2	2	0	989.4	6.4	1.85629799	33.505	0.698020833
415	M	65	1	1	2	170.8	62.8	21.5	2	133	81	0	0	0	0	5.1	0	0	4.5	0.76	79.1	7.5	2	2	120.67	199.7	9.1	10.6	2	2	0	899.1	3.1	1.131402111	33.49505	0.533360669
416	F	70	1	1	2	163.9	48.7	18.1	2	137	89	0	1	0	0	5.4	0	0	4.2	0.59	75.4	8.6	2	2	13.69	39.5	1.2	11.8	1	2	0	136.3	2.4	0.875468737	30.3899	0.624022587
417	F	41	2	2	2	163.9	60.6	22.6	2	111	58	0	0	0	0	5.6	0	0	4.4	0.67	76.5	4.7	2	2	128.63	201.2	6	10.1	2	2	0	1056.5	4.5	1.504077397	34.53545	0.569891914
418	M	73	1	1	1	173.2	68.6	22.9	2	141	72	1	1	1	0	5.7	0	0	4	0.71	82.4	6.5	2	2	65.34	128.9	4.2	11.7	1	2	0	648.4	2.3	0.832909123	34.74045	0.506420554
419	F	48	1	1	1	165.1	56.3	20.7	2	153	102	1	1	1	1	4.5	0	0	4.4	0.77	62.8	15.1	2	2	278.69	35.3	42.1	3.7	1	2	0	676.6	8.3	2.116255515	32.92805	0.584867673
420	M	70	1	1	1	161.1	61.1	23.5	2	128	73	0	0	0	0	5.2	0	0	4.1	0.83	70.3	6.9	2	2	75.11	84.3	5.2	8.6	2	2	0	687.4	4.7	1.547562509	35.35785	0.578688216
422	M	57	2	2	2	171.2	64.6	22	2	126	67	0	0	0	0	5.7	0	0	4.2	0.9	68.2	3.6	2	2	145.82	152.5	5.2	9	2	2	0	520.8	4.3	1.458615023	33.98515	0.526085913
424	M	67	1	1	2	172.3	80.3	27	1	124	75	0	1	0	0	5.7	0	0	4.4	0.96	60.7	4.8	2	2	211.3	133.4	10.1	7.8	1	2	0	1323.8	3.3	1.193922468	38.48965	0.479323163
425	M	67	1	1	1	176.9	71.4	22.8	2	148	86	1	1	1	0	5.3	0	0	4.2	0.75	79.5	12.6	2	2	216.42	105.8	27.1	7	2	2	0	1381.3	2.1	0.741937345	34.64365	0.485205182
426	F	59	1	1	2	153.6	56.2	23.8	2	111	60	0	0	0	0	5.3	0	0	4.1	0.76	60.1	5.7	2	2	83.9	181.8	4.8	10.4	2	2	0	477	1.3	0.262364264	35.52625	0.63213968
427	M	41	2	2	1	170.6	64.9	22.3	2	121	65	0	0	0	0	5.4	0	0	4.4	0.91	74.1	6.8	2	2	268.21	198.7	18.3	7.9	2	2	0	943.8	6.2	1.824549292	34.3152	0.528739599
428	M	41	1	1	1	169.9	55.5	19.2	2	109	58	0	0	0	0	5.4	0	0	4.4	0.88	76.9	6	2	2	126.95	166	7.6	9.5	2	2	0	914.1	1.4	0.336472237	31.3571	0.564992793
429	F	66	1	1	2	148.7	55.8	25.2	1	156	84	1	1	1	0	5.7	0	0	4.5	0.63	71.4	36.3	2	1	98.27	147.9	35.6	8.6	2	2	0	839.3	2	0.693147181	36.8174	0.659810036
430	M	67	1	1	1	164.4	58.5	21.6	2	141	84	1	1	1	0	5.5	0	0	4.4	0.87	67.6	10.2	2	2	204.75	140.5	21	7.1	1	2	0	992.9	8.3	2.116255515	33.74435	0.576826496
431	M	63	1	1	1	156.6	62.1	25.3	1	118	78	0	0	0	0	5.8	0	0	4.7	0.89	67.1	7.9	2	2	222.1	209	17.6	7.9	2	2	0	1163.2	2.7	0.993251773	36.92945	0.594677134
432	M	69	1	1	1	165.2	56.7	20.8	2	120	67	0	0	0	0	5.5	0	0	3.9	0.9	64.6	9.8	2	2	251.23	55.9	24.5	4.5	2	2	0	1211.6	2.5	0.916290732	32.84185	0.57922134
433	F	62	1	1	2	149.1	50.1	22.5	2	134	59	0	0	0	0	5.7	0	0	4	0.68	66.6	6.4	2	2	52.44	132.7	3.3	10.2	2	2	0	402.1	4.9	1.589235205	34.45695	0.687763473
435	F	62	1	1	2	148.1	73.1	33.3	1	136	75	0	1	0	0	6	0	0	4.9	0.65	70.3	5.6	2	2	71.89	42.4	4	6.6	1	2	0	748	4.4	1.481604541	44.2373	0.605161423
436	F	68	1	1	2	136.2	37.9	20.4	2	147	91	1	1	1	1	5.7	0	0	4.3	0.52	87.3	259	2	1	80.12	132.8	207.2	6.5	2	2	0	1273.2	3.8	1.335001067	32.5187	0.858013193
437	M	68	1	1	1	168.8	65.2	22.9	2	127	78	0	0	0	1	5.6	0	0	4.6	0.89	65.7	16.1	2	2	229.58	135.5	37	7.1	2	2	0	1144	6.4	1.85629799	34.8655	0.534746933
438	F	70	1	1	2	151.4	53	23.1	2	107	71	0	1	0	0	5.8	0	0	4	0.51	88.5	17.2	2	2	238.04	139.3	41	5.9	1	2	0	700	1.5	0.405465108	34.89745	0.658442453
439	M	41	1	1	2	179.8	73.5	22.7	2	112	66	0	0	0	0	5.5	0	0	4.8	0.69	100.3	9	1	2	70.5	231.1	6.4	15.2	2	2	0	994.8	6.2	1.824549292	34.678	0.471809524
440	M	42	1	1	2	171.6	71	24.1	2	121	67	0	0	0	0	5.2	0	0	4.8	0.82	82.5	6.1	2	2	228.03	156.6	14	7.9	2	2	0	1153	2.9	1.064710737	35.84715	0.504889437
441	F	67	3	2	2	139.3	40.7	21	2	153	77	1	1	1	0	5.8	0	0	4.4	0.63	71.1	59.3	2	1	81.61	117.2	48.6	6.7	2	2	0	838.2	5	1.609437912	33.0995	0.813255528
442	M	70	2	2	2	160.6	68	26.4	1	145	84	1	1	1	0	5.7	0	0	4.3	0.78	75.2	8.8	2	2	88.63	214.2	7.8	11.9	2	2	0	893.6	6.7	1.902107526	38.04915	0.559546324
443	F	57	1	1	2	154.3	45.2	19	2	112	70	0	0	0	0	5.9	0	0	4.4	0.56	84.7	15.9	2	2	56.27	98.3	8.9	8.9	2	2	0	547	2.7	0.993251773	31.21535	0.690605088
444	F	73	1	1	2	152.8	41.5	17.8	2	127	67	0	1	0	0	5.4	0	0	4.3	0.66	65.9	10	2	2	26.19	61.7	2.6	9.5	1	2	0	383.8	2.7	0.993251773	30.12695	0.725950602
446	M	73	1	1	2	169.4	58.3	20.3	2	129	81	0	0	0	0	5.3	0	0	4.2	0.85	67.7	11.8	2	2	148.18	123.1	17.4	7.8	2	2	0	889.9	4	1.386294361	32.4341	0.556331046
447	F	64	1	1	2	155	54.1	22.5	2	127	74	0	1	0	0	5.9	0	0	4.5	0.63	72	4.6	2	2	77.59	262.7	3.6	12.3	1	2	0	744.9	13	2.564949357	34.704	0.641478743
449	M	69	2	2	2	164.5	46.2	17.1	2	109	63	0	1	1	0	7.1	1	1	4.5	0.74	80	8.6	2	2	61.8	77.2	5.3	8.4	1	1	0	534.2	5.7	1.740466175	29.58355	0.64033658
452	F	74	1	1	2	145	49.1	23.4	2	113	65	0	1	1	0	6.5	1	1	4.3	0.5	89	19.1	2	2	56.75	169.1	10.9	10.3	1	2	0	439.4	5	1.609437912	35.2763	0.718458248
455	M	68	1	1	2	166	69.4	25.2	1	130	85	0	0	1	0	6.9	1	1	4.4	0.74	80.3	9.8	2	2	83.41	151.6	8.1	11.1	2	1	0	652.1	4.2	1.435084525	36.8845	0.531476945
456	M	66	1	1	1	160.6	68.2	26.4	1	144	98	1	1	1	0	5.8	0	0	4.2	0.84	70.5	12.3	2	2	65.97	255.8	8.1	14.4	1	2	0	491.8	4.5	1.504077397	37.98205	0.556921554
457	F	57	1	1	2	147.5	48	22.1	2	129	84	0	0	0	0	5.4	0	0	4.1	0.67	69.6	34.9	2	1	52.97	121.3	18.5	9.6	2	2	0	434.7	2.8	1.029619417	34.0301	0.708960417
458	M	57	1	1	1	168.5	57.4	20.2	2	132	80	0	0	0	0	5.3	0	0	4.1	0.68	92.7	4.8	1	2	167.42	194.8	8	9	2	2	0	1049.9	6.8	1.916922612	32.4288	0.564961672
459	F	46	1	1	2	160.1	41.9	16.3	2	101	58	0	0	0	1	5.4	0	0	4.1	0.69	71.7	74.2	2	1	159.01	131.1	118	6.9	2	2	0	821.3	2.8	1.029619417	28.7695	0.686622912
460	M	61	1	1	1	162.9	80.3	30.3	1	115	69	0	1	0	0	5.6	0	0	4.5	0.83	73.1	4.5	2	2	203.9	203	9.2	9	1	2	0	797.3	1.3	0.262364264	41.42175	0.515837484
461	F	72	1	1	2	142.6	50.8	25	1	150	58	1	1	1	0	5.7	0	0	3.9	0.64	68.2	9.8	2	2	169.3	222.9	16.6	7.4	1	2	0	778.6	1.7	0.530628251	36.62685	0.721000984
462	M	59	1	1	1	164.4	61.8	22.9	2	124	80	0	0	1	0	6.6	1	1	4.7	0.7	88.9	20.4	2	2	110.59	74.4	22.6	7.2	2	1	0	728.9	3.5	1.252762968	34.77705	0.562735437
463	F	61	1	1	2	150.3	40.8	18.1	2	112	69	0	0	0	0	5.4	0	0	4.7	0.75	60.4	5.4	2	2	102.59	99.9	5.6	6.6	2	2	0	742.7	4.4	1.481604541	30.4509	0.746345588
465	M	63	1	1	2	171.5	99.2	33.7	1	127	89	0	1	1	0	7	1	1	4.6	0.91	65.5	24.2	2	2	69.15	149.3	16.7	13.5	1	1	0	515.3	3.9	1.360976553	44.58485	0.449444052
466	F	69	1	1	2	157.8	44.4	17.8	2	128	74	0	0	0	0	5.6	0	0	4.4	0.53	85.2	12.1	2	2	63.14	101.1	7.6	8.7	2	2	0	548.6	3	1.098612289	30.1361	0.678740991
467	M	73	1	1	1	167.4	62.2	22.2	2	141	94	1	1	1	0	4.9	0	0	4.4	0.8	72.3	4.2	2	2	165.72	200.3	6.9	9.1	1	2	0	497.5	5.3	1.667706821	34.19705	0.549791801
468	F	61	1	1	1	151.5	63.9	27.8	1	145	88	1	1	1	0	7.5	1	1	4.3	0.6	77.1	33.4	2	1	32.35	78.1	10.7	11.2	2	2	0	288.8	4.3	1.458615023	39.24575	0.614174491
469	M	56	1	1	2	167.6	68.1	24.2	2	130	95	0	1	0	0	5.7	0	0	4.9	0.81	77	6.7	2	2	264.59	100.2	17.8	6	1	2	0	755.9	4.3	1.458615023	35.98055	0.528348752
470	M	72	2	2	1	178.6	57.5	18	2	146	92	1	1	1	0	5.6	0	0	4	0.8	72.6	4.3	2	2	64.49	61.8	2.8	8.6	2	2	0	627.8	12.4	2.517696473	30.6042	0.532246957
472	M	70	1	1	2	171.2	66.8	22.8	2	103	58	0	0	0	0	5.3	0	0	4.1	0.91	63.5	11.4	2	2	117.83	64.4	13.4	7	2	2	0	440.5	3.2	1.16315081	34.6772	0.51911976
474	M	72	1	1	1	159.6	48	18.8	2	128	86	0	0	0	0	4.4	0	0	4.1	0.72	81.4	21.6	2	2	49.95	148.9	10.8	11.5	2	2	0	462.8	7.6	2.028148247	31.1834	0.649654167
476	M	41	2	2	1	174.7	94.7	31	1	110	63	0	0	1	0	6.6	1	1	4.8	0.96	69.9	2.9	2	2	121.13	99.1	3.5	9.3	2	1	0	583.9	6.3	1.840549633	42.20915	0.445714361
477	M	68	1	1	1	163.7	64.7	24.1	2	163	77	1	1	1	1	4.6	0	0	4.5	0.77	76.9	43.8	2	1	235.64	124.5	103.3	6.6	1	2	0	1052.8	1.9	0.641853886	35.81665	0.553580371
478	F	68	1	1	2	155.1	54.1	22.5	2	132	74	0	1	0	0	5.5	0	0	4.3	0.6	74.7	20.5	2	2	106.06	89.6	21.7	7.1	1	2	0	705.9	4.6	1.526056303	34.4478	0.636743068
479	F	70	1	1	2	154.3	49.4	20.7	2	115	72	0	0	0	0	5.6	0	0	4.3	0.7	62.6	25.7	2	2	160.7	118.4	41.3	6.5	2	2	0	557.3	4.6	1.526056303	32.8152	0.664275304
480	M	73	1	1	2	156.9	58.6	23.8	2	137	81	0	1	0	1	5.9	0	0	4.2	0.76	76.5	345.6	2	1	79.82	66.8	276.5	7.3	1	2	0	685.8	7.3	1.987874348	35.70925	0.609372867
481	F	70	1	1	2	150.8	47.9	21.1	2	129	62	0	0	0	0	5.7	0	0	4.1	0.57	78.3	6.8	2	2	18.55	27.2	1.3	8.2	2	2	0	212	6.6	1.887069649	33.239	0.693924843
482	F	72	1	1	2	144	56	27	1	135	77	0	1	0	0	5.7	0	0	4.7	0.62	70.9	30.8	2	1	78.01	97.4	24	7.7	1	2	0	485.1	4.9	1.589235205	38.53845	0.688186607
484	F	60	2	2	1	153.4	47.6	20.2	2	130	78	0	0	0	0	5.4	0	0	4.5	0.67	68.6	9.6	2	2	157.21	177.7	15	7.6	2	2	0	754.3	3.2	1.16315081	32.319	0.678970588
485	F	51	1	1	2	156.4	61.3	25.1	1	134	77	0	0	0	0	5.4	0	0	4.4	0.6	81.1	14.6	2	2	154.96	233.2	22.6	9.5	2	2	0	769	2	0.693147181	36.7267	0.599130506
486	M	72	2	2	2	159.4	59.9	23.6	2	126	75	0	1	0	0	5.6	0	0	4.5	0.9	63.8	5.9	2	2	140.23	134.9	8.3	7.9	1	2	0	731.9	3	1.098612289	35.3967	0.590929883
489	F	50	2	2	2	158.9	57.5	22.8	2	120	60	0	0	1	0	6.8	1	1	4.3	0.54	91.5	15.2	1	2	103.01	151.6	15.6	9.4	2	1	0	607.8	6	1.791759469	34.7626	0.604566957
490	M	73	1	1	1	172.3	72.4	24.4	2	131	78	0	0	0	0	5.3	0	0	4.7	0.91	62.8	9.5	2	2	269.59	89.6	24	6.1	2	2	0	1164.1	5	1.609437912	36.1833	0.499769337
491	F	69	1	1	2	152	53.8	23.3	2	131	66	0	1	0	0	5.1	0	0	4.1	0.61	73	12.9	2	2	110.84	127.3	14.3	7.8	1	2	0	1043.4	3.6	1.280933845	35.1429	0.653213755
493	M	64	1	1	1	170.2	63.2	21.8	2	142	69	1	1	1	0	6	0	0	4.6	0.8	75.1	19.1	2	2	175.29	74.7	33.5	6.2	2	2	0	1083.3	2.5	0.916290732	33.74885	0.534000791
494	M	65	1	1	1	156.8	86.2	35.1	1	130	73	0	1	0	0	6	0	0	4.1	0.83	71.8	4.7	2	2	165	259.2	7.7	10.8	1	2	0	1049.9	4	1.386294361	45.8577	0.531991879
495	M	71	1	1	1	164.9	60.2	22.1	2	126	58	0	0	0	0	5	0	0	4.6	0.89	64.8	7.5	2	2	90.99	111	6.8	9	2	2	0	766.3	3.7	1.30833282	34.05755	0.565740033
496	M	55	1	1	1	164.7	53.3	19.6	2	142	93	1	1	1	1	4.5	0	0	4.8	0.92	67.3	215.4	2	1	152.3	96.7	327.4	6.8	1	2	1	695.4	10.8	2.379546134	32.0066	0.600499062
497	F	70	1	1	2	139.7	38.4	19.7	2	112	61	0	0	0	0	5.4	0	0	4.2	0.71	61.6	7.5	2	2	134.71	86	10.1	4.8	2	2	0	534.8	4.1	1.410986974	31.89295	0.830545573
498	M	46	1	1	2	160.7	70.4	27.3	1	108	62	0	1	0	0	6	0	0	5	0.76	87.3	3.3	2	2	114.89	177.9	3.8	10.3	1	2	0	681	2.7	0.993251773	38.74345	0.550333097
499	M	70	1	1	2	166.9	62.7	22.5	2	108	61	0	0	0	0	6.2	0	1	4.7	0.81	72.2	6.7	2	2	181.98	144.8	12.1	7.8	2	1	0	880.1	3.1	1.131402111	34.40205	0.548677033
500	M	69	1	1	1	161.3	60.9	23.4	2	132	71	0	1	0	0	5.3	0	0	4.2	0.85	68.8	3.3	2	2	219.74	65.3	7.3	5.1	1	2	1	1073.1	2.8	1.029619417	35.2092	0.578147783
501	F	53	2	2	2	159.1	56.9	22.5	2	137	92	0	0	0	0	5.6	0	0	4.4	0.76	61.9	20.9	2	2	266.82	107.7	55.7	5.6	2	2	0	1111.5	3.9	1.360976553	34.42645	0.605034271
502	M	69	1	1	2	176	71.3	23	2	140	87	1	1	1	0	5.5	0	0	4.8	0.75	78.8	5.7	2	2	88.48	145.6	5.1	11.2	2	2	0	546.2	4.4	1.481604541	34.8952	0.489413745
503	M	50	1	1	1	165.6	59.4	21.7	2	112	64	0	0	0	0	5.5	0	0	4.4	0.67	97.8	3.8	1	2	120.25	238.1	4.6	11	2	2	0	1094.1	8.3	2.116255515	33.83505	0.569613636
504	M	71	1	1	1	161.3	66.2	25.4	1	132	82	0	0	0	0	5.5	0	0	4.3	0.8	72.9	20.3	2	2	97.1	245.7	19.7	12.1	2	2	0	835.9	7.3	1.987874348	37.16045	0.561336103
505	M	64	1	1	1	162.2	74.8	28.4	1	140	79	1	1	1	0	5.8	0	0	3.9	0.9	66	3.9	2	2	180.53	199.4	7	9.2	1	2	0	806.3	3.4	1.223775432	39.7625	0.531584225
506	M	73	1	1	1	166.8	59.8	21.5	2	152	81	1	1	1	0	5.3	0	0	4.3	0.93	61.3	6.9	2	2	118.48	193.9	8.2	10.2	2	2	0	807.7	3.1	1.131402111	33.49505	0.560117893
507	M	65	1	1	1	173.3	75.9	25.3	1	123	70	0	0	0	0	5.7	0	0	4.8	0.92	64.1	5.8	2	2	367.94	136	21.4	6.3	2	2	0	1150.7	2.7	0.993251773	36.92945	0.486554018
509	M	73	1	1	1	169.7	74.4	25.8	1	137	71	0	1	0	0	5.7	0	0	4.7	0.86	66.8	20.7	2	2	67.54	196.8	14.1	13.8	1	2	0	400.4	3.3	1.193922468	37.40125	0.502704973
510	F	72	1	1	2	157.5	49.1	19.8	2	127	63	0	0	0	0	5.4	0	0	4.3	0.57	77.7	12.8	2	2	138.5	79.9	17.8	6	2	2	0	697.8	2.8	1.029619417	31.944	0.650590631
511	M	71	2	2	2	165.9	65	23.6	2	132	75	0	0	0	0	5.9	0	0	4.4	0.82	70.9	2.9	2	2	83.03	193.4	2.4	11.9	2	2	0	331.4	3.3	1.193922468	35.40585	0.544705385
512	M	58	1	1	1	174.3	84.5	27.8	1	117	74	0	1	0	0	5.9	0	1	4.9	0.96	63.3	4	2	2	219.81	138.9	8.8	8.1	1	1	0	1753.7	5.8	1.757857918	39.2915	0.464988166
515	M	74	1	1	1	169.1	83	29	1	118	65	0	0	0	0	5.2	0	0	4.2	0.83	69.2	3.9	2	2	174.91	134.5	6.8	8.4	2	2	0	943.4	3.4	1.223775432	40.3067	0.485622892
516	M	71	1	1	2	168.4	52	18.3	2	138	83	0	1	0	0	5.6	0	0	4.3	0.86	67.3	12.4	2	2	140.79	101.6	17.5	7.2	1	2	0	822.2	5	1.609437912	30.6506	0.589434615
518	F	70	1	1	2	158.4	51.3	20.4	2	156	89	1	1	1	1	7.4	1	1	4.2	0.72	60.7	33.6	2	1	126.67	131.5	42.7	7.7	1	1	0	1033.7	4.6	1.526056303	32.5431	0.634368421
520	F	63	1	1	2	160.3	56.9	22.1	2	120	69	0	0	0	0	5.7	0	0	4.5	0.67	67.7	6	2	2	92.97	176.1	5.6	10.3	2	2	0	597.9	1.6	0.470003629	33.9935	0.597425308
522	M	67	1	1	1	173.3	72.8	24.2	2	164	100	1	1	1	0	6.3	0	1	4.2	0.96	60.7	4.4	2	2	103.15	168.9	4.5	11.1	1	1	0	581.8	3.8	1.335001067	35.9653	0.494028846
525	F	68	1	1	2	156.3	54.8	22.4	2	112	62	0	0	0	0	5.5	0	0	4	0.7	63.1	3.8	2	2	47.16	86	1.8	9.7	2	2	0	507.2	2.9	1.064710737	34.30525	0.626008212
528	M	68	1	1	1	160	49.8	19.5	2	135	72	0	0	0	0	5.4	0	0	4.2	0.77	76.9	10.7	2	2	45.58	61.2	4.9	8.6	2	2	0	359.2	5.5	1.704748092	31.75425	0.637635542
530	F	74	2	2	2	149.6	69.6	31.1	1	122	68	0	0	0	0	6.3	0	0	4.1	0.54	81.8	30	2	1	68.88	161.9	20.7	11.2	2	2	1	566	2.4	0.875468737	42.1809	0.606047414
531	F	58	1	1	2	163.4	71.6	26.8	1	122	80	0	1	0	0	5.2	0	0	4.7	0.64	72.5	10.1	2	2	155.85	140.4	15.8	8.4	1	2	0	1021.4	4.3	1.458615023	38.33875	0.535457402
532	F	64	1	1	2	156.6	54.8	22.3	2	124	72	0	1	0	0	6.1	0	0	4.4	0.67	67.4	6.3	2	2	63.46	82.1	4	8.5	1	2	0	623.5	5.5	1.704748092	34.29385	0.625800182
533	F	70	2	2	1	154.6	43.8	18.3	2	113	68	0	0	0	0	5.3	0	0	4.1	0.69	63.6	4.9	2	2	45.14	108.9	2.2	9.9	2	2	0	367.7	3.8	1.335001067	30.614	0.698949772
536	M	57	1	1	1	169.3	67	23.4	2	123	80	0	1	0	0	5.6	0	0	4.4	0.88	69.9	4.7	2	2	259.37	155.4	12.2	7.2	1	2	0	1610.4	1.7	0.530628251	35.17565	0.525009701
538	F	67	2	2	2	150.1	65.8	29.2	1	120	72	0	0	1	0	7.4	1	1	4.4	0.62	72.4	10.6	2	2	134.88	216.5	14.3	9.5	2	1	0	829.3	3.7	1.30833282	40.49725	0.615459726
539	F	73	1	1	2	147.5	46.4	21.3	2	111	56	0	0	0	0	5.3	0	0	4.1	0.59	74.5	7.1	2	2	16.65	87	1.2	12.8	2	2	0	239.9	3	1.098612289	33.3106	0.717900862
540	F	68	1	1	2	151.7	52.8	22.9	2	140	56	1	1	1	0	5.4	0	0	4.3	0.63	70.8	17	2	2	165.71	215.7	28.2	8.1	1	2	1	943.1	5.1	1.62924054	34.82585	0.659580492
541	F	65	2	2	1	155.2	44.5	18.5	2	102	56	0	0	0	0	5.4	0	0	4.4	0.74	60.2	4.2	2	2	18.51	73.9	0.8	12.3	2	2	0	317.8	9.7	2.272125886	30.97535	0.696075281
542	F	40	1	1	2	155	46.5	19.4	2	104	55	0	0	0	0	5.4	0	0	4.6	0.36	152.1	13.6	1	2	68.77	170.6	9.4	10.6	2	2	0	629.1	2.9	1.064710737	31.58425	0.679231183
543	M	74	2	2	2	173.5	80.8	26.8	1	123	81	0	0	0	0	5.7	0	0	4.2	0.79	73	8.9	2	2	94.02	263.6	8.4	14.1	2	2	0	370.9	2.4	0.875468737	38.2808	0.473772277
544	F	74	1	1	2	140.3	40.9	20.8	2	131	72	0	0	0	0	5.5	0	0	4.8	0.68	63.6	35.3	2	1	35.86	92.3	12.7	8.5	2	2	0	322.1	5	1.609437912	32.9181	0.804843521
545	F	73	1	1	2	156	55.5	22.8	2	134	69	0	0	1	0	6.5	1	1	4.6	0.6	72.9	5.1	2	2	34.68	88.6	1.8	11.1	2	2	0	302.6	4.4	1.481604541	34.7138	0.625473874
546	F	72	1	1	2	148.5	55.4	25.1	1	119	72	0	0	0	0	6	0	0	4.5	0.56	79.2	25.9	2	2	75.86	89.2	19.7	7.7	2	2	0	531.4	5.1	1.62924054	36.82125	0.664643502
547	M	68	1	1	1	159.4	65.9	25.9	1	139	88	0	1	0	0	5.5	0	0	4.6	0.93	62.6	13.7	2	2	134.93	146.4	18.5	8.6	1	2	0	773.5	4.8	1.568615918	37.5377	0.569616085
548	F	69	1	1	2	141.5	45.2	22.6	2	141	80	1	1	1	0	5.1	0	0	4.5	0.55	81.8	15.7	2	2	62.97	208.2	9.9	10	2	2	0	376.8	2.1	0.741937345	34.46225	0.762439159
549	M	73	2	2	1	158.7	56	22.2	2	123	73	0	1	0	0	5.9	0	0	4.1	0.8	72	7.8	2	2	89.1	225.3	6.9	11.2	1	2	0	593.3	3.3	1.193922468	34.13605	0.609572321
550	F	72	1	1	2	154.4	57.4	24.1	2	135	75	0	1	0	0	5.2	0	0	3.8	0.6	73.2	10.2	2	2	40.76	173.3	4.2	13.5	1	2	0	185.8	4.5	1.504077397	35.89595	0.625364983
552	F	64	2	2	1	158.5	63.5	25.3	1	128	73	0	1	0	0	5.2	0	0	4.5	0.62	73.3	5.3	2	2	17.18	45.5	0.9	12	1	2	0	152.4	3.6	1.280933845	36.9569	0.581998425
553	F	67	1	1	2	153.4	53.9	22.9	2	136	79	0	1	0	0	5.6	0	0	4.6	0.56	80.9	36.2	2	1	100.49	253.8	36.6	10.8	1	2	0	691.9	4.3	1.458615023	34.80145	0.645666976
554	M	71	1	1	2	164.4	68.3	25.3	1	131	84	0	1	0	0	5.2	0	0	5	0.8	72.9	10.7	2	2	69.28	170.5	7.4	12.3	1	2	1	356	1.8	0.587786665	36.902	0.540292826
555	M	66	1	1	1	169.1	84.8	29.7	1	148	89	1	1	1	0	7.4	1	1	4.5	0.75	79.9	35.6	2	1	95.1	176.6	33.8	12	1	1	0	709.8	18.9	2.939161922	41.41435	0.488376769
556	M	74	2	2	1	160.1	53.4	20.8	2	132	83	0	0	0	0	5.6	0	0	4.2	0.7	83.3	118	2	1	44.73	138.1	53.1	12.1	2	2	1	328.5	5	1.609437912	32.9181	0.61644382
557	M	69	1	1	1	176.9	74.1	23.7	2	122	73	0	0	0	0	6.2	0	0	4.2	0.89	65.4	19.7	2	2	97.51	161.1	19.3	11.4	2	2	0	433.2	10.8	2.379546134	35.7253	0.482122807
558	F	66	1	1	2	154.4	50.9	21.4	2	121	78	0	0	0	0	5.9	0	0	4.5	0.63	71.4	15.8	2	2	82.92	129.3	13.1	8.8	2	2	0	822	3.7	1.30833282	33.42265	0.656633595
559	M	69	1	1	1	168.2	61.5	21.7	2	161	84	1	1	1	2	5.1	0	0	4.2	0.75	78.8	358.4	2	1	154.16	163.4	551.9	8.7	1	2	0	652.2	3.6	1.280933845	33.6917	0.54783252
560	M	71	2	2	1	163.7	62.3	23.2	2	135	80	0	0	0	0	5.4	0	0	4.1	0.79	73.9	8.9	2	2	116.7	174.8	10.4	9.8	2	2	0	514.8	4.1	1.410986974	35.06745	0.562880417
562	F	56	1	1	2	155.8	50.2	20.7	2	114	64	0	0	0	0	5.5	0	0	4.1	0.64	73.6	3.4	2	2	105.75	177.4	3.6	9.2	2	2	0	790.6	4.4	1.481604541	32.8091	0.653567729
563	M	65	1	1	2	168.8	83.1	29.2	1	123	72	0	0	1	0	7.2	1	1	4.7	0.86	69.1	35.8	2	1	73.12	94.2	26.1	10.3	2	1	0	502	4.3	1.458615023	40.51555	0.487551745
564	M	73	1	1	1	168.7	78.9	27.7	1	128	84	0	1	1	2	7.1	1	1	3.7	0.91	62.8	694.6	2	1	150.7	63.5	1094	6.5	1	1	0	696.6	5.6	1.722766598	39.1947	0.496764259
565	F	73	1	1	2	145.1	40	19	2	138	73	0	0	0	0	5.3	0	0	4.6	0.53	83.8	14.4	2	2	69.6	202.7	10.1	9.4	2	2	1	499.9	2.6	0.955511445	31.2123	0.7803075
567	M	39	1	1	1	173.9	64.4	21.3	2	121	68	0	0	0	0	5.2	0	0	4.6	0.99	68.5	7.4	2	2	162.19	141	12	8.5	2	2	0	820.2	5.9	1.774952351	33.39905	0.518618789
568	M	70	1	1	2	160.7	58.5	22.7	2	126	73	0	0	0	1	5.4	0	0	4	0.64	93.4	17.8	1	2	290.87	104.8	51.8	5.4	2	2	0	1119.6	3.3	1.193922468	34.58955	0.591274359
569	M	66	1	1	1	165.3	64.1	23.5	2	122	74	0	1	0	0	5.3	0	0	4	0.79	75.4	14.1	2	2	188.6	87.9	26.7	6.3	1	2	0	1179.7	4.8	1.568615918	35.3609	0.551652106
570	M	74	1	1	2	158.8	62.8	24.9	2	129	78	0	1	0	0	5.8	0	0	4.2	0.81	71	12.5	2	2	52.88	85.7	6.6	9.8	1	2	0	516.4	4.9	1.589235205	36.63375	0.583339968
571	F	69	1	1	2	147.9	49.6	22.7	2	119	70	0	0	0	0	5.4	0	0	4.2	0.56	80.2	17.4	2	2	27.33	50.7	4.7	8.9	2	2	0	329.6	2.6	0.955511445	34.5682	0.696939516
572	M	48	2	2	1	168	66.7	23.6	2	124	79	0	0	0	0	5.9	0	0	5	0.89	72.6	6.9	2	2	57.63	44.3	4	8	2	2	0	188.5	0.8	-0.223143551	35.3296	0.52967916
573	F	70	1	1	1	157.3	48.4	19.6	2	130	74	0	0	0	1	5.7	0	0	3.5	0.47	96.7	28.3	1	2	154.27	140.2	43.6	7.1	2	2	0	698.9	3.7	1.30833282	31.79005	0.656819215
574	M	55	1	1	1	165.4	75.8	27.7	1	142	87	1	1	1	0	5.5	0	0	4.8	0.96	64.2	8	2	2	322.96	70.4	25.7	5	1	2	0	449.3	4.3	1.458615023	39.15505	0.516557388
575	F	56	1	1	1	155.1	74.5	31	1	117	76	0	0	1	0	6.5	1	1	4.4	0.62	76.2	6.7	2	2	183.04	118.4	12.2	7.2	2	2	0	770.2	3.1	1.131402111	42.11155	0.565255705
576	F	63	1	1	2	155.9	35.8	14.7	2	129	82	0	0	0	0	5.3	0	0	3.9	0.65	69.9	66.2	2	1	45.05	45.5	29.8	6.7	2	2	0	276	3.5	1.252762968	27.33965	0.763677374
577	F	70	1	1	1	145.7	45.9	21.6	2	145	71	1	1	1	0	5.4	0	0	4.1	0.66	66.7	139.7	2	1	36.23	101.2	50.3	9.9	1	2	0	355.3	3.6	1.280933845	33.601	0.73204793
578	M	62	1	1	1	167.8	68.9	24.5	2	135	70	0	0	0	0	5.3	0	0	3.8	0.75	81.3	4.1	2	2	178.51	187.9	7.3	9	2	2	0	668.4	9.9	2.292534757	36.42345	0.528642235
579	M	69	1	1	2	165.4	69.1	25.3	1	154	85	1	1	1	0	5.6	0	0	4.5	0.7	85	8.4	2	2	139.38	135.9	11.7	8.6	1	2	0	828.4	2.2	0.78845736	36.9142	0.534214182
580	F	71	2	2	2	147.1	50.9	23.5	2	133	68	0	0	0	0	5.7	0	0	4.2	0.56	79.6	8.3	2	2	52.84	213.3	4.4	12	2	2	1	529.5	2.3	0.832909123	35.28465	0.693215128
581	F	72	1	1	2	145.9	57.4	27	1	133	68	0	0	0	0	5.8	0	0	4.1	0.58	76.2	4.3	2	2	56.13	146.4	2.4	10.5	2	2	0	342.6	3.4	1.223775432	38.4927	0.67060453
582	F	73	1	1	2	148	42.6	19.4	2	109	60	0	0	0	1	5.2	0	0	4.2	0.57	77.4	25.1	2	2	153.91	216.5	38.7	7.5	2	2	0	508.8	3.7	1.30833282	31.60865	0.741987089
583	M	73	1	1	2	152.2	54.7	23.6	2	123	75	0	1	0	0	5.4	0	0	4.7	0.94	60.6	9.1	2	2	105.32	226.5	9.6	10	1	2	0	847.8	2.5	0.916290732	35.38145	0.646827239
584	F	71	1	1	2	151.1	51.1	22.4	2	127	63	0	1	0	0	5.3	0	0	4.3	0.72	60.4	6	2	2	126.18	168	7.6	8.1	1	2	0	938.6	5.6	1.722766598	34.3876	0.672947162
585	M	73	1	1	2	164.6	58.5	21.6	2	128	72	0	0	0	0	6	0	0	4.1	0.81	71.3	4.4	2	2	169.04	204.9	7.4	8.9	2	2	0	506.5	5	1.609437912	33.6437	0.575105983
586	F	64	1	1	2	153.7	54.2	22.9	2	119	59	0	0	0	0	5.4	0	0	4.6	0.52	88.9	71.2	2	1	24.63	173.2	17.8	16.2	2	2	0	203.2	2.8	1.029619417	34.7557	0.641249077
587	M	74	1	1	1	159	51.7	20.5	2	162	83	1	1	1	0	5.6	0	0	4.2	0.82	70.1	44.8	2	1	50.07	196.5	22.4	13	1	2	0	315.6	4.6	1.526056303	32.6338	0.6312147
588	F	69	2	2	2	157.7	51.8	20.8	2	115	67	0	1	0	0	5.5	0	0	4.2	0.57	78.7	10	2	2	84.38	175.5	8.4	10.1	1	2	0	711.5	3.6	1.280933845	32.8754	0.634660232
589	F	72	1	1	2	145.2	44.9	21.3	2	115	69	0	0	0	0	5.8	0	0	4.1	0.62	70.9	8.1	2	2	99.39	126.6	8	7.1	2	2	0	644.4	5.4	1.686398954	33.3838	0.743514477
590	M	73	1	1	1	155.9	57.8	23.8	2	131	74	0	0	0	0	5.9	0	0	4.2	0.82	70.4	4.1	2	2	51.44	119	2.1	10.8	2	2	0	375.2	4.5	1.504077397	35.62385	0.616329585
591	F	63	2	2	2	167.6	47.1	16.8	2	117	71	0	0	0	0	5.2	0	0	4.2	0.69	65.5	4.2	2	2	41.27	52.9	1.7	8.7	2	2	0	286.3	3.9	1.360976553	29.25655	0.621158174
592	F	73	1	1	2	150.8	52.6	23.1	2	114	59	0	0	0	0	5.5	0	0	4.2	0.61	71.9	5.4	2	2	80.63	78.1	4.4	7.2	2	2	0	482.9	1.8	0.587786665	34.9066	0.663623574
594	F	71	1	1	2	144.6	48.6	23.2	2	114	66	0	1	0	0	5.8	0	0	4.8	0.63	69.9	18.5	2	2	46.35	190.1	8.5	11.6	1	2	0	651.8	4.3	1.458615023	35.07355	0.721677984
595	F	70	1	1	2	151.3	44.2	19.3	2	98	60	0	0	0	0	5.5	0	0	4	0.62	71.2	6.9	2	2	163.07	184.4	11.2	7.2	2	2	0	814.7	3.1	1.131402111	31.49965	0.712661765
596	M	70	1	1	1	168.9	64.3	22.5	2	127	75	0	0	0	0	4.9	0	0	4.2	0.78	75.2	7.2	2	2	157.83	175	11.3	9	2	2	0	579.5	2.6	0.955511445	34.3868	0.534786936
597	M	70	1	1	2	169.3	44.9	15.7	2	116	71	0	0	0	0	4.9	0	0	4.3	0.74	79.7	8.5	2	2	99.65	135	8.5	8.9	2	2	0	639	5.9	1.774952351	28.31985	0.630731626
598	M	71	1	1	1	161.8	52.8	20.2	2	138	73	0	0	0	0	5.1	0	0	4.1	0.85	68.2	6.4	2	2	96.56	226	6.2	11	2	2	0	598.6	3.7	1.30833282	32.33425	0.612391098
599	F	66	1	1	2	153.8	45.9	19.4	2	110	73	0	0	0	0	5.3	0	0	4.1	0.67	66.5	8.7	2	2	127.97	96.6	11.1	6.4	2	2	0	675.5	3.7	1.30833282	31.60865	0.688641612
602	M	53	1	1	1	173.9	76.9	25.4	1	112	67	0	0	0	0	5.5	0	0	4.2	0.9	69.7	4	2	2	74.55	129.7	3	11.7	2	2	0	754.1	6.9	1.931521412	37.14825	0.483072172
603	F	60	1	1	2	151.4	60.5	26.4	1	115	72	0	0	0	1	5.6	0	0	4.6	0.61	76	161.2	2	1	167.84	111.7	270.8	6.6	2	2	0	991.3	3.2	1.16315081	37.9424	0.627147107
605	M	66	1	1	1	168.4	65.5	23.1	2	103	65	0	0	0	0	5.5	0	0	4	0.92	63.9	10.8	2	2	153.62	154.7	16.6	8.7	2	2	0	1006.5	6.6	1.887069649	35.053	0.535160305
606	M	72	2	2	1	151.5	42.6	18.6	2	129	70	0	1	0	0	4.9	0	0	3.8	0.7	84	7.6	2	2	172.34	115.4	13	5.8	1	2	0	823.9	13.7	2.617395833	31.18805	0.73211385
607	F	66	1	1	2	144.8	49.4	23.6	2	108	51	0	1	0	0	5.6	0	0	3.9	0.66	67.9	12.8	2	2	74	143.4	9.5	8.8	1	2	1	493.3	2.1	0.741937345	35.36925	0.715976721
608	M	71	1	1	1	168.1	55.5	19.6	2	122	76	0	0	0	0	5.7	0	0	3.9	0.84	69.1	12.8	2	2	53.63	78.4	6.9	9.6	2	2	0	310.1	3.6	1.280933845	31.787	0.572738739
610	M	69	2	2	1	161.8	52.5	20.1	2	125	81	0	0	0	0	5.6	0	0	4.5	0.77	76.6	8.5	2	2	106.26	78.6	9	7	2	2	0	903.4	2.6	0.955511445	32.21	0.61352381
611	F	70	1	1	2	151.8	34.9	15.1	2	129	74	0	0	0	0	4.9	0	0	4.2	0.55	81.5	30.8	2	1	127.35	137.4	39.1	6.5	2	2	0	724.9	3.3	1.193922468	27.69635	0.793591691
612	M	70	1	1	2	168.9	51.1	17.9	2	126	86	0	0	0	0	5.6	0	0	4.5	0.95	60.6	4.3	2	2	177.99	51.3	7.6	5	2	2	0	1020.3	5.2	1.648658626	30.2939	0.592835616
616	F	65	1	1	2	157.5	55.7	22.5	2	111	66	0	0	0	0	5.6	0	0	4.3	0.66	68.2	7.2	2	2	91.72	157.4	6.6	9.6	2	2	0	547.9	2.8	1.029619417	34.3929	0.617466786
620	M	68	1	1	1	176.7	70	22.4	2	109	68	0	0	0	0	5.3	0	0	4	0.89	65.7	7.2	2	2	52.8	83	3.8	11	2	2	0	407.4	1.6	0.470003629	34.2656	0.489508571
622	M	71	1	1	1	169.6	61.6	21.4	2	121	66	0	1	0	0	6.1	0	0	4.2	0.77	76	6.3	2	2	110.34	168.6	6.9	10.1	1	2	0	855.3	1.3	0.262364264	33.34945	0.541387175
623	F	68	1	1	2	160.1	54.1	21.1	2	129	68	0	0	1	1	8.1	1	1	3.7	0.58	77.5	127.6	2	1	54.52	164.3	70.2	12.1	2	1	0	589.5	4	1.386294361	33.1597	0.612933457
624	M	63	1	1	1	165.1	68.5	25.1	1	137	88	0	0	0	0	5.7	0	0	4.2	0.81	74.4	7.1	2	2	135.45	181.2	9.6	9.7	2	2	0	678.5	2.4	0.875468737	36.7389	0.536334307
625	F	58	1	1	2	150.7	46.7	20.6	2	110	49	0	0	0	0	5.4	0	0	4.6	0.61	76.8	6.6	2	2	80.28	131.4	5.3	8.5	2	2	0	791	4.6	1.526056303	32.7245	0.700738758
626	F	60	1	1	1	157.6	57.2	23	2	106	68	0	0	0	0	5.4	0	0	4.5	0.64	72.1	12.5	2	2	125.04	104.4	15.6	7.4	2	2	0	524.6	5.6	1.722766598	34.9318	0.610695804
627	F	69	1	1	2	141.3	36.3	18.2	2	129	59	0	0	0	0	5.9	0	0	4.7	0.59	75.8	24.6	2	2	120.4	198.5	29.5	6.9	2	2	0	718	4.1	1.410986974	30.53245	0.841114325
628	F	71	1	1	2	151.2	43.7	19.1	2	129	62	0	0	0	0	5.6	0	0	4.5	0.55	81.1	17.5	2	2	144.59	245.4	25.4	8.4	2	2	0	1255.2	5.3	1.667706821	31.38535	0.718200229
629	F	71	1	1	2	148.5	46.1	20.9	2	123	65	0	0	0	0	5.3	0	0	4.3	0.59	75.1	32	2	1	77.25	206.5	24.6	10	2	2	0	632.2	1.6	0.470003629	32.9051	0.713776573
630	F	71	2	2	2	143.5	42.4	20.6	2	132	77	0	1	0	0	5.3	0	0	4.4	0.6	73.8	20.2	2	2	60.38	123.8	12.1	8.2	1	2	1	547.6	3.8	1.335001067	32.7001	0.771228774
631	F	72	2	2	2	158	51.9	20.8	2	140	77	1	1	1	0	5.2	0	0	4.4	0.67	64.9	10.9	2	2	44.24	100.6	4.8	10.5	2	2	0	424	3.6	1.280933845	32.8754	0.63343738
633	M	74	1	1	1	164.1	73.8	27.4	1	131	57	0	1	1	0	6.5	1	1	4.1	0.89	64.1	22.3	2	2	279.9	64	62.5	4.9	1	1	0	856.2	3.5	1.252762968	38.85855	0.526538618
634	F	50	1	1	1	161.7	65	24.9	2	94	55	0	1	0	0	5.6	0	0	3.9	0.62	78.7	5.6	2	2	34.28	40.8	1.9	9.1	1	2	0	256.1	4.6	1.526056303	36.6246	0.563455385
635	F	67	1	1	2	161	53	20.4	2	113	56	0	0	0	0	6.1	0	0	4.2	0.5	91.6	16.8	1	2	115.41	213.7	19.3	10	2	2	0	1067.4	3.2	1.16315081	32.5004	0.613215094
636	M	50	1	1	1	159.5	69.7	27.4	1	128	85	0	0	0	0	5.4	0	0	4.8	0.89	71.7	3.3	2	2	178.32	212.8	5.8	9.2	2	2	0	1068.2	2	0.693147181	38.8128	0.556855093
640	F	64	2	2	2	161.5	56.9	21.8	2	131	74	0	1	0	0	5.1	0	0	4.3	0.66	68.5	12.2	2	2	94.01	117.8	11.5	8.8	1	2	0	560.7	1.9	0.641853886	33.73055	0.592804042
641	F	60	1	1	2	148.7	80.8	36.5	1	159	81	1	1	1	0	5.9	0	0	4.4	0.45	106.1	16	1	2	39.82	133.6	6.4	13.7	1	2	0	479.4	4	1.386294361	47.1275	0.583261139
642	M	74	1	1	1	158.4	80	31.9	1	169	76	1	1	1	0	6	0	0	3.9	0.63	93.5	9.8	1	2	94	235.5	9.2	12.6	1	2	0	822.8	2.4	0.875468737	42.9065	0.53633125
643	F	72	1	1	2	155.7	54.6	22.5	2	150	72	1	1	1	0	5.6	0	0	4.2	0.6	73.2	6.6	2	2	44.33	83.5	2.9	9.8	1	2	0	621.7	4.5	1.504077397	34.44475	0.630856227
644	F	68	1	1	2	157.3	51.8	20.9	2	143	80	1	1	1	0	5.3	0	0	4.3	0.6	74.7	106.1	2	1	32.62	105.4	35	12	1	2	0	300.3	2.8	1.029619417	32.9417	0.635940154
645	F	70	1	1	2	154	52.1	22	2	125	71	0	0	0	0	5.4	0	0	4.4	0.64	69	10.3	2	2	100.57	118.9	10.4	7.9	2	2	0	550.3	3.9	1.360976553	33.97295	0.652071977
646	M	71	1	1	1	160.2	52.6	20.5	2	147	87	1	1	1	0	5.3	0	0	4.1	0.83	70	5.3	2	2	155.88	200.4	8.2	8.6	2	2	0	795.4	1.8	0.587786665	32.5484	0.618790875
647	M	69	1	1	1	166.9	72.5	26	1	136	80	0	0	0	0	5.2	0	0	4.3	0.7	85	8	2	2	86.17	217.7	6.9	12.8	2	2	0	1094	6.6	1.887069649	37.6833	0.519769655
648	F	66	1	1	2	155.2	49.1	20.4	2	135	72	0	0	0	0	5.4	0	0	4.2	0.63	71.4	12.6	2	2	77.88	161.6	9.8	9.8	2	2	0	616.6	1.9	0.641853886	32.46075	0.661115071
650	M	60	1	1	2	157.1	54.2	22	2	136	76	0	0	0	0	4.8	0	0	4	0.89	68.1	2.8	2	2	59.76	90.9	1.7	9.1	2	2	0	201.5	1.8	0.587786665	33.9089	0.625625461
651	M	72	1	1	1	168.4	59.4	20.9	2	128	70	0	0	0	0	5.5	0	0	4.5	0.78	74.6	10.2	2	2	169.9	137.4	17.4	7.8	2	2	0	729.3	4.5	1.504077397	32.99355	0.55544697
654	F	64	1	1	2	150	55.3	24.6	2	122	65	0	0	0	0	6.1	0	0	4.6	0.56	82	13.1	2	2	73.99	126.6	9.7	9.1	2	2	0	737.9	1.4	0.336472237	36.2549	0.655603978
655	M	69	3	2	2	173.4	61.9	20.6	2	134	82	0	0	0	0	5.6	0	0	4.2	0.91	63.8	12.2	2	2	140.24	42	17.1	5.5	2	2	0	841.7	2.5	0.916290732	32.66045	0.527632472
656	F	61	1	1	2	157.1	58.2	23.6	2	124	75	0	0	0	0	5.2	0	0	4.3	0.68	67.2	17.3	2	2	25.79	53.1	4.5	10.5	2	2	0	254.3	3.7	1.30833282	35.41805	0.60855756
657	F	68	3	2	2	156.7	47.6	19.4	2	99	60	0	0	0	0	5.7	0	0	4.7	0.64	69.6	12	2	2	198.67	153.1	23.9	6.6	2	2	0	457.9	2.2	0.78845736	31.5629	0.663086134
658	F	65	1	1	2	158	40.5	16.2	2	158	81	1	1	1	0	5	0	0	4.5	0.6	75.7	79.1	2	1	32.19	50.3	25.3	8.4	1	2	0	337.2	2.3	0.832909123	28.66355	0.707741975
659	F	72	1	1	2	157.8	48.1	19.3	2	122	69	0	0	1	0	6.5	1	1	4.5	0.62	70.9	7.8	2	2	39.69	143	3.1	12.2	2	2	0	518.9	5.7	1.740466175	31.57895	0.656527027
661	F	68	1	1	2	153.6	59.5	25.2	1	137	89	0	0	0	0	5.4	0	0	4.5	0.6	74.7	23.1	2	2	41.78	78.2	9.7	9.9	2	2	0	327.5	2.1	0.741937345	36.82045	0.618831092
662	M	73	1	1	1	177.2	72.6	23.1	2	113	74	0	0	0	0	6.2	0	0	3.9	0.79	73.3	3.7	2	2	81.04	153.1	3	11.9	2	2	0	536.2	6.7	1.902107526	35.05605	0.482865702
663	F	73	1	1	2	159.8	57.3	22.4	2	128	86	0	1	0	0	6	0	0	4.4	0.67	64.9	60.5	2	1	20.95	41.9	12.7	10.4	1	2	0	247.3	4.9	1.589235205	34.36625	0.599760035
664	F	71	1	1	2	149.4	49.1	22	2	127	58	0	1	0	0	5.8	0	0	4.3	0.65	67.6	10.6	2	2	80.02	74.7	8.5	6.8	1	2	0	734	3.4	1.223775432	33.9577	0.691602851
666	F	68	2	2	2	151	50.2	22	2	118	62	0	0	0	0	5.9	0	0	4	0.62	72.1	32.7	2	1	33.7	51.5	11.1	8.5	2	2	0	359.1	3.5	1.252762968	33.96075	0.676508964
667	M	64	2	2	1	167.8	75.9	27	1	92	49	0	1	0	0	5.7	0	0	4.5	0.85	70.3	7.3	2	2	120.34	94.1	8.7	8.2	1	2	0	809.3	6.8	1.916922612	38.5964	0.508516469
668	M	64	1	1	1	167.2	59.9	21.4	2	108	59	0	0	1	1	6.9	1	1	4.2	0.61	101	245.5	1	1	74.53	106.9	184.1	9.7	2	1	0	558.6	3.3	1.193922468	33.41045	0.557770451
669	F	63	1	1	1	154.3	50.3	21.1	2	145	74	1	1	1	0	5.5	0	0	4.4	0.68	66.6	4.8	2	2	157.9	139.4	7.6	7	2	2	0	606.7	2.3	0.832909123	33.10785	0.658207753
671	F	74	1	1	1	156.8	64.7	26.3	1	121	58	0	1	0	0	5.8	0	0	4.3	0.52	85.3	16	2	2	47.29	171.3	7.5	13.4	1	2	0	507	4	1.386294361	37.8761	0.585411128
673	M	65	1	1	2	162.3	72.8	27.6	1	125	83	0	0	0	0	5.6	0	0	4.5	0.89	66.5	8.9	2	2	139.28	165.6	12.3	9.4	2	2	0	1248.5	2.5	0.916290732	39.00945	0.535844093
674	M	67	1	1	2	169.8	54.9	19	2	109	59	0	1	0	0	5.6	0	0	4.3	0.91	64.4	5.7	2	2	90.61	118.6	5.2	9.3	1	2	0	715.5	6.3	1.840549633	31.32515	0.57058561
675	M	69	1	1	1	166.6	72.3	26	1	137	62	0	1	0	0	6.2	0	0	4.2	0.66	90.7	22.9	1	2	105.35	248.1	24	12.4	1	2	0	817	2.7	0.993251773	37.56435	0.519562241
676	M	48	1	1	1	162.2	62.5	23.8	2	123	72	0	1	1	0	7.3	1	1	4.4	0.73	90.1	14.3	1	2	47.21	57.2	6.7	9.1	1	1	0	422.1	4.1	1.410986974	35.61165	0.5697864
678	F	48	1	1	2	164	64.1	23.8	2	119	66	0	1	0	0	5.6	0	0	4.3	0.76	63.7	6	2	2	162.81	130.6	9.7	7.9	1	2	0	1156.9	7	1.945910149	35.7001	0.556943838
679	F	72	1	1	2	140.9	37.6	18.9	2	113	54	0	1	0	0	6	0	0	4	0.72	60.2	3.5	2	2	141.61	102.6	5	5	1	2	0	759.1	3.8	1.335001067	31.1582	0.828675532
680	M	72	1	1	1	166.8	57.1	20.5	2	128	68	0	0	0	0	6.3	0	1	4.3	0.95	60.1	4.7	2	2	75.76	91.9	3.6	8.9	2	1	0	680.2	2.6	0.955511445	32.5728	0.570451839
681	M	70	1	1	2	172.5	66	22.2	2	136	80	0	0	0	0	5.5	0	0	4.3	0.71	83.4	45.5	2	1	147.14	165.7	66.9	9.3	2	2	0	994.4	3.4	1.223775432	34.1391	0.517259091
682	F	68	2	2	2	146.6	43.4	20.2	2	128	70	0	0	0	0	5.7	0	0	4.8	0.72	61.2	8.7	2	2	168.53	139.6	14.7	6.1	2	2	0	1229.6	1.4	0.336472237	32.2641	0.743412442
683	M	71	1	1	1	180.1	70.5	21.7	2	139	99	0	1	0	0	5.2	0	0	4.4	0.82	70.9	9.8	2	2	142.41	201.1	13.9	10.7	1	2	0	725.1	2.6	0.955511445	33.6612	0.47746383
685	M	67	1	1	2	164.6	66.8	24.7	2	157	83	1	1	1	1	5.5	0	0	4.5	0.82	72.1	204.2	2	1	142.36	104.2	290	7.6	1	2	0	608.7	3.2	1.16315081	36.4005	0.544917665
686	F	71	2	2	2	147.1	46.7	21.6	2	118	66	0	0	0	0	5.7	0	0	3.7	0.32	146.7	14.3	1	2	37.01	151.8	5.3	11.7	2	2	0	356.8	5.5	1.704748092	33.65895	0.720748394
687	F	61	1	1	2	163.8	37.6	14	2	96	62	0	0	0	0	5.2	0	0	4.5	0.53	88.3	11.4	2	2	93.97	133.4	10.7	8.4	2	2	0	660.7	4.4	1.481604541	26.7322	0.710962766
689	M	73	1	1	2	167.4	74.3	26.5	1	117	69	0	0	1	0	6.6	1	1	4.4	0.57	104.7	24.2	1	2	49.78	111.1	12.1	12.3	2	1	0	521.6	4.1	1.410986974	38.06055	0.512255047
690	F	67	1	1	2	151.4	59.9	26.1	1	106	64	0	1	1	0	6.6	1	1	4.1	0.64	69.9	4.9	2	2	150.35	178.7	7.4	8.2	1	2	0	811	5.3	1.667706821	37.73435	0.62995576
691	M	73	1	1	1	169.2	64	22.4	2	130	77	0	1	0	0	5.5	0	0	4.2	0.77	75.4	10.5	2	2	82.6	124.5	8.7	10.2	1	2	0	433.1	3.9	1.360976553	34.33575	0.536496094
692	F	66	1	1	1	147.1	51.3	23.7	2	135	82	0	0	0	0	5.5	0	0	4.3	0.52	87.7	20.4	2	2	79.36	97	16.1	7.6	2	2	1	644.7	3.8	1.335001067	35.5118	0.692237817
693	F	63	1	1	2	163.1	60.4	22.7	2	128	71	0	0	0	0	5.4	0	0	4.6	0.63	72.4	34.8	2	1	42.06	42.4	14.6	8.3	2	2	0	439.8	2.5	0.916290732	34.56515	0.572270695
694	F	72	1	1	2	151.6	53.9	23.5	2	136	77	0	1	0	0	6	0	1	4.2	0.59	74.8	11.8	2	2	99.99	118.5	11.8	7.9	1	1	0	651.7	4.1	1.410986974	35.33955	0.655650278
695	M	64	1	1	1	165.3	68.1	24.9	2	135	79	0	1	0	0	5.7	0	0	4.6	0.81	74.1	12	2	2	158.08	136.1	19	8.2	1	2	0	815.2	9	2.197224577	36.7588	0.539776799
696	M	64	1	1	1	168.7	61.6	21.6	2	122	74	0	0	0	0	5.8	0	0	4.3	0.95	62.2	4.7	2	2	88.43	108.1	4.1	9.3	2	2	0	692.9	4.4	1.481604541	33.6254	0.545866883
697	M	67	1	1	2	170.9	70.5	24.1	2	122	71	0	0	0	0	5.4	0	0	4.5	0.78	76.2	4.4	2	2	82.35	161.8	3.6	11.7	2	2	0	413.6	5.1	1.62924054	35.91425	0.509421986
699	M	58	1	1	2	166.6	58.5	21.1	2	110	66	0	0	0	0	5.4	0	0	4.9	0.94	64.7	2.1	2	2	110.54	127.2	2.3	8.9	2	2	0	789.6	5.5	1.704748092	33.20545	0.56761453
702	M	45	1	1	1	159.5	66	25.9	1	119	73	0	1	0	0	5.7	0	0	4.8	0.83	79.8	9.3	2	2	107.84	196.9	10	10.7	1	2	0	818	2.2	0.78845736	37.4584	0.567551515
703	F	70	1	1	2	154.9	43.8	18.3	2	120	61	0	0	0	0	5.8	0	0	4.6	0.59	75.4	6.3	2	2	24.06	81	1.5	11.3	2	2	0	324.2	3.8	1.335001067	30.614	0.698949772
704	F	70	1	1	2	155.7	49.3	20.3	2	148	82	1	1	1	0	5.7	0	0	4.6	0.67	65.6	5.3	2	2	75.14	76.8	4	7.4	2	2	0	464.3	3.6	1.280933845	32.4219	0.65764503
705	F	69	1	1	2	151.1	41.7	18.3	2	146	76	1	1	1	0	5.2	0	0	4.4	0.71	61.9	23.5	2	2	97.4	78.9	22.8	6.2	2	2	0	929.6	6.7	1.902107526	30.70245	0.736269784
708	F	68	1	1	2	152.7	48.2	20.7	2	117	68	0	0	0	0	5.8	0	1	3.3	0.61	73.3	7.4	2	2	70.26	127.4	5.2	9	2	1	0	517.1	1.8	0.587786665	32.7298	0.679041494
709	F	61	1	1	1	148.1	58.3	26.6	1	96	55	0	1	0	0	5.2	0	0	4.2	0.58	80	6.1	2	2	83.75	185	5.1	10.2	1	2	0	665.5	5.3	1.667706821	38.18785	0.655023156
710	M	67	1	1	1	162.5	69.2	26.2	1	121	76	0	0	1	0	6.6	1	1	4.4	0.89	65.9	3.1	2	2	301.25	47.2	9.3	4.2	2	1	0	1264.6	3.9	1.360976553	37.78235	0.545987717
711	M	47	1	1	2	172.2	62.8	21.2	2	104	66	0	0	0	0	4.4	0	0	4.9	0.71	93.5	2.4	1	2	49.54	154.5	1.2	13.8	2	2	0	328.9	2.5	0.916290732	33.20465	0.528736465
712	F	65	2	2	2	151.6	51.7	22.5	2	143	83	1	1	1	0	5.7	0	0	4.5	0.56	81.6	15	2	2	74.13	134	11.1	9.2	2	2	0	403.5	2.3	0.832909123	34.37765	0.664944874
713	F	63	1	1	2	149.4	80.5	36.1	1	128	70	0	0	0	1	6.2	0	0	4.3	0.63	72.4	13.5	2	2	301.77	79.5	40.9	5	2	2	0	608.1	1.9	0.641853886	46.70065	0.580132298
714	M	74	1	1	1	161.8	49.3	18.8	2	127	63	0	0	0	0	5.4	0	0	3.6	0.79	73	7.8	2	2	86.99	146.6	6.8	9.4	2	2	0	610.1	2.7	0.993251773	31.03395	0.629491886
716	M	69	1	1	1	165.7	69.6	25.3	1	126	72	0	0	0	0	6.3	0	1	4.8	0.86	67.9	16.9	2	2	184.54	138.9	31.3	7.8	2	1	0	1318.3	6.7	1.902107526	37.05145	0.53234842
717	M	71	1	1	1	155.6	50.1	20.7	2	133	76	0	1	0	0	5.2	0	0	4.1	0.79	73.9	5.8	2	2	38.28	93	2.2	10.5	1	2	0	325.2	7.5	2.014903021	32.90365	0.656759481
718	M	74	1	1	2	155	52.9	22	2	130	87	0	1	0	0	5.6	0	0	4.4	0.82	70.1	5.8	2	2	77.06	127.3	4.5	9.1	1	2	0	653	3.8	1.335001067	33.9699	0.642153119
720	F	50	2	2	2	153.7	51	21.6	2	146	96	1	1	1	0	5.5	0	0	4.6	0.68	71.1	9.9	2	2	138.71	183.3	13.8	8.3	2	2	0	537.7	4	1.386294361	33.6132	0.659082353
721	F	69	1	1	2	148.3	47.2	21.5	2	118	65	0	0	0	0	6	0	1	4.6	0.56	80.2	7.1	2	2	38.11	175.5	2.7	12.4	2	1	0	466.3	4.1	1.410986974	33.52555	0.710287076
722	M	70	1	1	1	165.6	62.2	22.7	2	170	82	1	1	1	2	6.3	0	0	3.5	0.63	95	254.9	1	1	211.24	144.3	537.8	7.3	2	2	0	663.6	3.4	1.223775432	34.5926	0.556151125
723	F	61	1	1	2	154.2	58.8	24.7	2	135	65	0	1	0	0	5.4	0	0	4.6	0.55	84.7	15.3	2	2	30.03	168	4.6	15.3	1	2	0	419.7	3.2	1.16315081	36.4005	0.619056122
724	F	68	1	1	2	156.7	59	24	2	145	77	1	1	1	0	6.5	1	1	5	0.5	91.2	256.1	1	1	17.65	122.8	46.1	16.9	1	1	0	206	2.5	0.916290732	35.74425	0.605834746
725	M	65	1	1	1	169.9	69	23.9	2	161	100	1	1	1	1	6.1	0	0	4.4	0.73	82.6	87	2	1	134.5	118.2	117.4	8.5	2	2	0	828.5	4.7	1.547562509	35.72065	0.51769058
726	F	61	2	2	2	152.8	58.7	25.1	1	109	65	0	0	0	0	5.3	0	0	4.4	0.57	81.5	3.7	2	2	86.5	161	3.2	9.9	2	2	1	531.1	3.7	1.30833282	36.77855	0.626551107
727	M	69	1	1	2	161.3	63.6	24.4	2	132	75	0	0	0	0	5.7	0	0	4.5	0.58	104	6.5	1	2	65.18	223.3	4.2	13.4	2	2	0	620.2	2.2	0.78845736	36.0979	0.567577044
729	M	72	1	1	2	162.6	59.6	22.5	2	119	68	0	0	0	0	5.6	0	0	4	0.93	61.6	9.4	2	2	108.37	127.3	10.2	8.7	2	2	1	658.5	4.8	1.568615918	34.4539	0.57808557
730	F	66	3	2	2	141.4	51.4	25.7	1	117	57	0	0	0	0	5.3	0	0	4.2	0.61	74	8.4	2	2	62.49	103.1	5.3	8.1	2	2	0	288.4	6.2	1.824549292	37.399	0.727607004
731	F	74	1	1	2	149.7	36.6	16.3	2	121	65	0	0	0	0	5.6	0	0	3.9	0.71	60.6	10.5	2	2	95.01	67.2	10	5.5	2	2	0	974.2	2.8	1.029619417	28.7695	0.786051913
733	F	73	1	1	2	145.3	53.3	25.2	1	140	79	1	1	1	0	5.6	0	0	3.9	0.71	60.9	50	2	1	33.99	30.3	17	6.7	2	2	0	250.3	1.9	0.641853886	36.81435	0.69070075
734	M	65	1	1	1	167.9	59.3	21	2	108	65	0	0	0	0	5.2	0	0	4.4	0.71	85.2	5.3	2	2	210.42	259.5	11.1	9.2	2	2	0	985.6	2	0.693147181	33.008	0.556627319
735	M	65	1	1	2	152.8	53.1	22.7	2	147	90	1	1	1	0	5	0	0	4.7	0.72	83.9	17.6	2	2	81.69	232	14.4	11.2	1	2	0	406.1	2.2	0.78845736	34.556	0.650772128
736	M	68	1	1	1	171.4	78.2	26.6	1	110	65	0	0	1	0	6.7	1	1	3.8	0.86	68.2	4.5	2	2	139.37	192.2	6.2	10.5	2	2	0	774.6	6.8	1.916922612	38.2336	0.488920716
737	F	66	2	2	2	159.5	54.3	21.3	2	132	60	0	0	1	0	6.8	1	1	4.3	0.6	75	11.3	2	2	95.66	261.2	10.8	11.6	2	1	0	581.8	2.7	0.993251773	33.30145	0.613286372
738	F	62	1	1	2	162.4	60.2	22.8	2	152	91	1	1	1	0	6.6	1	1	4.3	0.71	63.8	13.9	2	2	172.55	168.3	24	8.2	2	2	0	896.7	1.7	0.530628251	34.63145	0.575273256
739	F	65	1	1	2	154.7	69.2	28.9	1	158	88	1	1	1	0	5.1	0	0	4.5	0.72	62	15.5	2	2	62.35	95.9	9.6	9.8	1	2	0	504.4	5.7	1.740466175	40.28615	0.582169798
741	M	65	1	1	1	154.4	63.6	26.7	1	134	85	0	0	0	0	5.7	0	1	4.9	0.67	90.7	8.8	1	2	56.8	214.7	5	13.5	2	1	0	513.8	2.4	0.875468737	38.1901	0.60047327
742	M	72	1	1	1	173.7	89.7	29.7	1	131	89	0	1	0	0	6	0	0	3.9	0.93	61.6	9.2	2	2	143.26	133.4	13.1	9.5	1	2	0	606.3	2	0.693147181	40.8989	0.455952062
743	F	66	1	1	2	158.9	61.8	24.5	2	123	73	0	0	0	0	5.7	0	0	4.5	0.69	64.7	6.1	2	2	100.79	139.8	6.2	9.2	2	2	0	470.9	1.6	0.470003629	36.1703	0.585279935
745	M	72	1	1	2	166.4	63.7	23	2	138	79	0	0	0	0	6.1	0	0	4	0.92	62.3	3.4	2	2	128.13	130.7	4.3	8.6	2	2	0	1030.5	2.3	0.832909123	34.83115	0.546799843
746	M	60	1	1	1	171.1	68	23.2	2	154	93	1	1	1	0	5.4	0	0	4.5	0.8	76.5	7.7	2	2	91.09	221.3	7	12.7	2	2	0	756	4	1.386294361	35.0644	0.515652941
747	F	58	1	1	2	165.5	57	20.8	2	135	81	0	0	0	0	5.3	0	0	4.2	0.59	79.6	12.5	2	2	48.23	185.3	6	14	2	2	0	476.8	1.4	0.336472237	32.8083	0.575584211
748	M	58	1	1	1	169.9	68.7	23.8	2	148	90	1	1	1	0	5.3	0	0	4.8	0.76	81.7	13.2	2	2	272.97	147.4	36	7	2	2	0	1143.2	2.6	0.955511445	35.5659	0.51769869
750	F	59	1	1	2	153.5	55.1	23.4	2	121	77	0	0	0	0	5.5	0	0	4.5	0.42	114.9	10.7	1	2	73.01	165.1	7.8	10.5	2	2	0	485.2	1.2	0.182321557	35.1604	0.638119782
752	M	45	1	1	1	168.5	59.5	21	2	133	82	0	1	0	0	5.1	0	0	4.2	0.67	100.8	16.9	1	2	48.98	109.4	8.3	11.8	1	2	0	280.4	2.4	0.875468737	33.0202	0.554961345
753	M	48	1	1	1	171.7	94.4	32	1	146	93	1	1	1	0	5.6	0	0	4.6	0.87	74.4	29.4	2	2	117.28	228.9	34.4	12.9	2	2	0	877.4	3.1	1.131402111	43.01855	0.455704979
754	M	68	1	1	2	166.2	72.2	26.1	1	140	84	1	1	1	1	5.3	0	0	4.3	0.78	75.8	139.7	2	1	118.53	159.6	166.2	10	2	2	0	694.8	3	1.098612289	37.6642	0.52166482
755	F	58	1	1	1	161	55.9	21.6	2	132	74	0	0	1	0	6.5	1	1	4.3	0.73	63.1	8.2	2	2	10.76	28.6	0.9	11.8	2	1	0	159.5	8.4	2.128231706	33.7474	0.603710197
756	F	50	1	1	2	159	49.5	19.6	2	100	61	0	0	0	0	5	0	0	4.4	0.72	66.8	17.8	2	2	122.5	175.7	21.9	8.9	2	2	0	1435.9	6.2	1.824549292	31.8663	0.643763636
759	F	68	2	2	2	154	48.7	20.5	2	112	56	0	0	0	0	5.9	0	0	4.2	0.66	67.3	23.8	2	2	138.52	160.6	33.1	7.7	2	2	0	1075.3	2.8	1.029619417	32.5789	0.668971253
760	F	69	2	2	2	155	55.6	23.1	2	125	59	0	1	0	0	5.5	0	0	4.4	0.73	60	10.2	2	2	109.56	92.9	11.2	7.2	1	2	0	773.7	6.3	1.840549633	35.04385	0.630285072
761	M	52	1	1	1	175	69.4	22.7	2	135	95	0	0	0	0	5	0	0	4.7	0.77	83.1	12	2	2	143.53	115.6	17.3	8.4	2	2	0	727.7	4.4	1.481604541	34.6231	0.498891931
762	M	68	1	1	2	176.5	66.1	21.2	2	123	71	0	0	0	0	5.9	0	0	4.4	0.71	84.1	5.1	2	2	149.57	79.7	7.6	7.1	2	2	0	1393.8	2.2	0.78845736	33.1955	0.50220121
763	F	65	1	1	2	150.2	48	21.3	2	105	65	0	0	0	0	5	0	0	4	0.56	81.6	9.1	2	2	68.34	243.8	6.2	11.6	2	2	0	592.4	4.2	1.435084525	33.3472	0.694733333
764	M	63	2	2	1	163.7	64.7	24.1	2	118	69	0	0	0	0	5.5	0	0	4.3	0.9	66.3	3.1	2	2	104.44	84	3.2	7.8	2	2	0	713.3	4.1	1.410986974	35.88375	0.554617465
765	M	53	1	1	2	169.7	61.7	21.4	2	111	64	0	0	0	0	5.4	0	0	4.3	0.93	67.2	2.9	2	2	284.36	178.1	8.1	7.2	2	2	0	1303.6	4.5	1.504077397	33.44705	0.542091572
766	F	42	3	2	1	160	41.9	16.4	2	103	66	0	0	0	1	4.9	0	0	4.6	0.63	81.3	42.2	2	1	213.1	41.4	89.9	3.9	2	2	0	560.3	3.3	1.193922468	28.87545	0.689151551
767	F	62	1	1	2	158.5	46.5	18.5	2	130	77	0	0	0	0	5.6	0	0	4.2	0.72	62.8	10.9	2	2	158.86	230.5	17.3	8.6	2	2	0	736.4	2.2	0.78845736	30.7466	0.661217204
769	F	71	2	2	2	142.3	49.4	24.4	2	148	87	1	1	1	0	5.6	0	0	4.1	0.59	75.1	17	2	2	90.76	203.4	15.5	9	2	2	0	577.9	2.4	0.875468737	36.104	0.730850202
770	F	46	1	1	2	155.4	70.2	29.1	1	137	81	0	0	0	0	5.3	0	0	3.9	0.52	97.7	6	1	2	103.68	217.6	6.2	11.3	2	2	0	806	2.6	0.955511445	40.373	0.57511396
771	M	45	1	1	2	172.7	68.6	23	2	122	70	0	0	0	0	5.3	0	0	4.7	0.95	68.4	4.1	2	2	243.26	142.7	9.9	7.4	2	2	0	1167.3	2.9	1.064710737	34.84945	0.508009475
772	F	70	1	1	2	154.5	60.1	25.2	1	157	94	1	1	1	0	7.4	1	1	4.5	0.58	76.9	8.8	2	2	91.99	141.1	8.1	9.3	2	2	0	893.8	4.3	1.458615023	36.88755	0.613769551
774	F	69	2	2	2	144.5	43.5	20.8	2	155	78	1	1	1	0	6	0	0	4.6	0.64	69.3	42.3	2	1	13.42	63.5	5.5	11.7	2	2	0	145	4.4	1.481604541	32.8998	0.756317241
775	F	72	1	1	2	148.7	62	28	1	147	77	1	1	1	0	6.3	0	0	4.4	0.58	75.9	17.4	2	2	69.73	172.5	12.2	10.8	2	2	0	680.3	2.4	0.875468737	39.3692	0.634987097
776	M	72	1	1	2	165.1	55.7	20.4	2	129	78	0	0	0	0	5.1	0	0	4.4	0.81	71.3	6.6	2	2	134.45	107.9	8.9	7.5	2	2	0	847.1	4.9	1.589235205	32.55225	0.584421005
779	M	62	1	1	1	161.7	62.1	23.8	2	150	96	1	1	1	0	5.4	0	0	3.9	0.85	70.6	18.8	2	2	94.82	215.8	17.9	11.4	1	2	0	445.6	3.3	1.193922468	35.58725	0.573063607
780	F	66	2	2	2	146.6	44.7	20.8	2	114	66	0	0	0	0	5.5	0	0	4.2	0.61	74	8.5	2	2	60.26	174.2	5.1	10	2	2	0	672.7	1.9	0.641853886	32.82355	0.734307606
781	M	56	1	1	2	166.3	85.5	30.9	1	131	82	0	1	1	0	6.5	1	1	4.5	0.73	85.8	51.7	2	1	76.58	144.1	39.8	12	1	2	0	472.2	3.6	1.280933845	42.0361	0.491650292
782	F	55	1	1	2	155.8	107.5	44.3	1	135	75	0	1	0	0	5.8	0	0	4.1	0.53	90.9	7.2	1	2	54.38	250.9	3.9	17.8	1	2	0	381.7	1.3	0.262364264	54.11975	0.503439535
783	M	63	1	1	1	166.6	71.9	25.9	1	143	87	1	1	1	0	6.3	0	0	4.6	0.82	73.4	111.3	2	1	54.04	191.9	60.1	14.6	1	2	0	460.1	1.9	0.641853886	37.44925	0.520851878
784	M	72	1	1	1	157.5	60.2	24.3	2	136	83	0	0	0	0	5.1	0	0	4.2	0.85	67.9	26.4	2	2	75.28	180.2	19.8	11.2	2	2	0	644.2	3.4	1.223775432	36.0438	0.598734219
786	F	69	2	2	2	146.3	59.3	27.7	1	117	54	0	0	0	0	5.6	0	0	3.9	0.66	66.7	6.6	2	2	103.82	211.5	6.9	9.7	2	2	0	652.5	6.4	1.85629799	39.2191	0.661367622
787	F	73	1	1	2	142.3	55.1	27.2	1	170	91	1	1	1	0	6	0	0	4.5	0.64	68.2	292.5	2	1	15.75	137.6	46.8	16.1	2	2	0	192.8	3.4	1.223775432	38.6741	0.701889292
788	F	65	1	1	2	150.8	53	23.3	2	135	72	0	0	0	0	5.5	0	0	4	0.61	74.3	9.1	2	2	65.68	137.6	6	9.8	2	2	0	623.6	5	1.609437912	35.1856	0.663879245
789	F	70	1	1	2	143	48	23.5	2	133	78	0	0	0	0	5.4	0	0	4.2	0.61	72.7	36.8	2	1	40.48	74	15.1	8.3	2	2	0	539.7	7.5	2.014903021	35.44325	0.738401042
790	F	69	1	1	2	155.5	55.7	23	2	125	77	0	1	0	0	5.4	0	0	4.1	0.71	61.6	56.4	2	1	13.46	34.2	7.9	11.1	1	2	0	97.4	3.4	1.223775432	34.8647	0.625937163
791	M	71	1	1	1	166.4	72.3	26.1	1	108	62	0	0	0	0	5.4	0	0	4.2	0.79	73.6	3.5	2	2	104.39	140	3.6	9.9	2	2	0	757.5	5.7	1.740466175	37.74655	0.522082296
792	M	69	1	1	1	167.7	68.5	24.4	2	137	75	0	0	0	0	5.6	0	0	4.3	0.64	93.4	3.8	1	2	44.88	94.3	1.7	11.7	2	2	0	273.8	2.4	0.875468737	36.104	0.527065693
793	M	46	1	1	1	173.6	66.6	22.1	2	133	86	0	0	0	0	5	0	0	4.1	0.66	101.2	5.4	1	2	63.09	74.3	3.4	9.7	2	2	0	487.4	2.2	0.78845736	34.0118	0.510687688
794	M	56	2	2	1	170.4	61.6	21.2	2	137	85	0	0	0	0	5.2	0	0	4.2	0.77	80.9	5.6	2	2	126.04	150	7.1	9.3	2	2	0	703.2	1.7	0.530628251	33.18025	0.538640422
796	M	71	1	1	2	167	54.9	19.7	2	175	100	1	1	1	0	5.3	0	0	4.5	0.75	78.2	5	2	2	25.94	49.8	1.3	10.6	2	2	0	273.7	3.8	1.335001067	31.8838	0.580761384
798	F	72	1	1	1	161.3	75.3	28.9	1	125	59	0	0	0	0	5.5	0	0	4.1	0.65	67	8.1	2	2	89.03	106.2	7.2	9.4	2	2	0	814.7	8.7	2.163323026	40.37765	0.536223772
800	M	71	2	2	1	158.7	60.3	23.9	2	138	71	0	0	0	0	5.7	0	0	4.6	0.66	89.9	7.1	2	2	75.02	185.7	5.3	11.5	2	2	0	453.1	3.9	1.360976553	35.69625	0.591977612
805	M	66	1	1	2	165	66	24.2	2	159	97	1	1	1	1	5.5	0	0	4.6	0.88	66.8	57.9	2	1	135.39	219.3	78.2	10.4	2	2	0	718.2	4.9	1.589235205	35.99885	0.545437121
806	M	72	1	1	1	159.1	57.2	22.6	2	136	83	0	1	1	0	6.5	1	1	4.4	0.74	79	166.9	2	1	39.42	146.1	65.1	13.2	1	1	0	258.5	2.8	1.029619417	34.4836	0.60286014
809	F	69	1	1	2	164	75.1	27.9	1	142	78	1	1	1	0	6.8	1	1	4.3	0.62	71.5	28.4	2	2	49.05	124.3	13.9	12.8	1	2	0	288.3	2.7	0.993251773	39.28765	0.523137816
810	M	61	1	1	1	172.2	76.8	25.9	1	132	81	0	1	0	0	5.3	0	0	4.4	0.68	90.5	20.6	1	2	162.2	144.3	33.4	8.9	1	2	0	765.1	2.1	0.741937345	37.45535	0.48769987
811	M	69	1	1	1	163	59.7	22.5	2	124	81	0	0	0	0	5.3	0	0	4	0.62	97.1	144.5	1	1	48.63	99.1	70.8	10.9	2	2	0	291.1	3.4	1.223775432	34.4112	0.57640201
812	F	70	2	2	1	147.1	43.3	20	2	131	95	0	0	0	0	5.3	0	0	4	0.65	67.9	23.2	2	2	65.62	97.7	15.3	7.6	2	2	0	490.6	6.4	1.85629799	32.2352	0.744461894
815	F	69	1	1	2	149	46.3	20.9	2	139	64	0	0	0	0	4.9	0	0	4.7	0.62	71.5	5.9	2	2	17.2	62.4	1	11.3	2	2	0	209.8	16.3	2.791165108	33.35345	0.72037689
816	M	47	1	1	1	175.3	55.4	18	2	107	69	0	0	0	0	5.3	0	0	3.9	0.89	73	7	2	2	71.06	190.5	5	12.8	2	2	0	298.8	3.2	1.16315081	30.3236	0.547357401
817	M	67	1	1	1	164.6	50.5	18.6	2	129	72	0	1	0	0	5.4	0	0	4.5	0.71	84.1	90.9	2	1	32.92	125.2	30	13.3	1	2	0	452	2.9	1.064710737	30.85865	0.611062376
818	M	72	1	1	1	163.2	42.4	15.9	2	150	85	1	1	1	0	5.5	0	0	4.1	0.55	108.9	47.3	1	1	63.11	167.6	29.8	10.9	2	2	0	440.2	2.2	0.78845736	28.3884	0.669537736
819	M	67	1	1	2	160.1	72.6	28.3	1	174	106	1	1	1	0	5.8	0	0	3.9	0.77	77.3	9.2	2	2	65.98	156.3	6.1	12.1	2	2	0	432.9	6.9	1.931521412	39.77855	0.547913912
820	F	66	1	1	2	153.4	49.5	21	2	129	62	0	1	0	0	5.6	0	1	4.4	0.62	72.7	10.3	2	2	30.36	31	3.1	7.3	1	1	0	265.1	3.1	1.131402111	33.04155	0.667506061
821	M	73	1	1	1	168.2	81.3	28.7	1	147	84	1	1	1	0	5.2	0	0	4.5	0.88	65.1	6.7	2	2	205.36	221.3	13.7	9.5	2	2	0	848.7	6.9	1.931521412	40.14135	0.493743542
823	M	72	1	1	1	168.1	71.3	25.2	1	128	53	0	1	0	0	5.4	0	0	4.3	0.85	67.9	76.6	2	1	46.86	36.9	36	8.1	1	2	0	334.7	3.2	1.16315081	36.854	0.516886396
824	F	64	2	2	2	159.7	51.2	20.1	2	129	71	0	0	0	0	5.6	0	0	3.8	0.51	90.8	29.6	1	2	126.28	197.5	37.3	9.2	2	2	0	803.5	4.6	1.526056303	32.271	0.630292969
825	F	49	1	1	2	154.6	67.5	28.2	1	137	90	0	0	0	0	5.4	0	0	3.9	0.72	67.2	8.4	2	2	106.91	260.8	9	11.7	2	2	0	643.5	3.6	1.280933845	39.5872	0.586477037
826	F	62	1	1	2	147.9	54.4	24.9	2	146	81	1	1	1	0	5.4	0	0	4.4	0.62	74	31.4	2	1	37.23	45.6	11.6	7.9	2	2	0	336.5	3	1.098612289	36.5758	0.672349265
827	F	66	1	1	2	159.6	48.9	19.2	2	166	99	1	1	1	0	5.3	0	0	4.7	0.73	60.8	22.7	2	2	14.51	58.6	3.4	13.1	2	2	0	144.3	4.1	1.410986974	31.43945	0.642933538
828	F	68	1	1	2	150	53.7	23.9	2	134	70	0	1	0	0	5.3	0	0	4.1	0.64	69.3	9	2	2	39	148.5	3.5	12.3	1	2	0	338	5.3	1.667706821	35.73895	0.665529795
829	M	67	1	1	1	159.4	51.3	20.2	2	125	81	0	0	0	0	4.9	0	0	4	0.75	79.2	11.5	2	2	134.86	54.4	15.5	5.4	2	2	0	591.8	7.7	2.041220329	32.45625	0.632675439
831	M	64	1	1	2	162.7	65.7	24.8	2	121	77	0	0	0	0	5.1	0	0	4.3	0.98	60.1	7.2	2	2	160.75	164.9	11.6	8.6	2	2	0	744.1	3.6	1.280933845	36.5034	0.555607306
832	F	62	1	1	2	152.8	52	22.3	2	124	76	0	0	0	0	5.8	0	0	4.3	0.62	74	11.2	2	2	80.71	137.2	9.1	9.1	2	2	0	432.7	2.7	0.993251773	34.20845	0.657854808
833	M	72	1	1	2	162.8	65	24.5	2	149	74	1	1	1	0	6	0	0	4.5	0.84	68.8	7.7	2	2	69.71	116.8	5.4	10.3	2	2	0	723.4	6	1.791759469	36.3045	0.558530769
834	M	68	2	2	2	173.2	88.8	29.6	1	118	73	0	0	0	0	5.7	0	0	4.7	0.9	64.9	19.7	2	2	117.1	112.1	23.1	9.5	2	2	0	918.1	3.7	1.30833282	40.86005	0.460135698
835	F	66	1	1	2	156.5	52	21.2	2	95	54	0	0	1	0	17.2	1	1	3.9	0.31	155.1	20.8	1	2	12.56	36.1	2.7	11.5	2	2	0	342.5	2.9	1.064710737	33.21685	0.638785577
837	M	69	1	1	1	152.1	58.6	25.3	1	158	81	1	1	1	1	5.3	0	0	4	0.9	64.3	454.3	2	1	97.6	119.5	445.2	8.3	1	2	0	734.4	9.2	2.219203484	37.1277	0.633578498
840	F	67	1	1	1	150.8	47.9	21.1	2	126	74	0	0	0	0	5.5	0	0	4.3	0.67	66.5	13.9	2	2	39.08	91.2	5.4	9.8	2	2	0	362.7	6.2	1.824549292	33.2268	0.693670146
841	M	62	1	1	1	170.3	63.4	21.9	2	150	82	1	1	1	0	6.3	0	1	4.3	0.88	68.3	9.3	2	2	239.8	229	22.3	8.6	2	1	0	1198	1.7	0.530628251	33.81515	0.533361987
842	M	73	1	1	2	162.9	54.8	20.7	2	140	71	1	1	1	0	5.2	0	1	4.4	0.73	79.9	18	2	2	106.87	175.1	19.3	9.7	1	1	0	787.8	6.7	1.902107526	32.87925	0.599986314
843	M	43	1	1	1	176.5	67.6	21.7	2	138	85	0	0	0	0	5.3	0	0	4.7	0.92	71.7	26	2	2	107.03	240.4	27.8	12.7	2	2	0	860.1	6.3	1.840549633	33.77405	0.499616124
844	M	41	1	1	1	164.7	75.2	27.7	1	129	82	0	0	0	0	5.6	0	0	4.6	0.76	89.6	4.2	2	2	208.74	160.3	8.8	8.2	2	2	0	1113.9	2.8	1.029619417	39.1093	0.520070479
846	F	68	2	2	2	138.6	38.4	20	2	165	98	1	1	1	0	5.7	0	0	4.7	0.64	69.6	43.3	2	1	69.22	140.7	29.9	7.4	2	2	0	409.7	3.3	1.193922468	32.14065	0.836996094
848	M	58	1	1	1	168.7	65.1	22.9	2	108	61	0	0	0	0	5.2	0	0	4.4	0.79	77.9	25.2	2	2	86.63	175.2	21.9	11.5	2	2	0	540.5	1.3	0.262364264	34.70995	0.533178955
849	M	68	1	1	2	163.4	56.6	21.2	2	176	102	1	1	1	0	5.9	0	0	4.3	0.71	83.7	10.4	2	2	83.1	187.3	8.6	11.1	2	2	0	505	10.4	2.341805806	33.4456	0.590911661
850	F	55	1	1	1	157	64.4	26.1	1	127	83	0	0	0	0	5.2	0	0	4.2	0.65	72.3	12.7	2	2	77.75	163.3	9.9	11	2	2	0	654.8	1.9	0.641853886	37.63065	0.584326863
853	F	72	1	1	2	151.8	38.1	16.5	2	129	73	0	0	0	0	5.9	0	0	4	0.55	80.8	14.8	2	2	92.22	122.3	13.6	7.3	2	2	0	606.2	1.9	0.641853886	28.92345	0.759145669
854	F	68	1	1	2	152.8	68.2	29.2	1	164	79	1	1	1	0	6.4	0	1	4.2	0.68	65.1	13.8	2	2	60.56	128	8.4	10.9	1	1	0	463.1	3.6	1.280933845	40.4942	0.593756598
856	F	64	1	1	2	153.5	40.7	17.3	2	159	82	1	1	1	0	5.4	0	0	4.6	0.72	62.3	27.4	2	2	30.51	30.3	8.5	6.8	2	2	0	321.1	6.7	1.902107526	29.79545	0.732074939
857	M	51	1	1	1	172.2	81.7	27.6	1	165	105	1	1	1	0	4.8	0	0	4.3	0.72	89.9	18.4	2	2	151.77	173.8	27.9	10	2	2	0	700.7	1.7	0.530628251	38.98505	0.477173195
858	F	57	1	1	2	155.1	60.9	25.3	1	116	70	0	0	0	0	5.6	0	0	4.3	0.67	69.3	9.1	2	2	126.83	230.7	11.6	10.1	2	2	0	612.4	3	1.098612289	36.9386	0.606545156
860	F	66	2	2	2	159.5	36.9	14.5	2	170	97	1	1	1	0	5.6	0	0	4.6	0.65	68.7	82.3	2	1	26.36	97.4	21.4	11.6	2	2	0	211.1	7.6	2.028148247	27.2833	0.739384824
862	M	39	1	1	2	180.5	82.2	25.2	1	131	67	0	0	0	0	5.3	0	0	5	0.9	75.5	3.6	2	2	44.84	31.9	1.6	8.6	2	2	0	395.8	2.5	0.916290732	36.83265	0.448085766
864	F	68	1	1	2	138.2	50.7	26.5	1	151	75	1	1	1	0	5.7	0	0	4	0.67	66.2	54.8	2	1	23.43	104.5	12.6	11.5	1	2	0	260.6	3.7	1.30833282	38.04835	0.750460552
865	F	54	1	1	1	162.1	80.7	30.7	1	134	79	0	1	0	0	5.4	0	0	3.7	0.71	66.4	5.2	2	2	99.99	94.4	5.2	8.9	1	2	0	536.8	3.4	1.223775432	41.8486	0.518570012
866	F	72	2	2	2	157.8	51.1	20.5	2	156	78	1	1	1	0	5.3	0	0	4.5	0.65	67.3	48.5	2	1	19.57	56.8	9.7	11.5	2	2	0	284.2	5.6	1.722766598	32.6643	0.639223092
867	M	51	1	1	1	171.9	74.6	25.2	1	142	95	1	1	1	0	5.5	0	0	4.6	1.04	60.1	4.5	2	2	281.56	90	12.7	5.9	1	2	0	721.1	6.5	1.871802177	36.95465	0.495370643
868	F	69	1	1	2	148.3	51.6	23.5	2	138	91	0	0	0	0	5.4	0	0	4.2	0.62	71.5	16.3	2	2	134.26	98.3	21.9	6.3	2	2	0	581.9	4.1	1.410986974	35.33955	0.684875
870	F	66	1	1	2	161.6	58.9	22.6	2	130	73	0	0	0	0	5.5	0	0	4.7	0.58	78.2	15.6	2	2	48.15	70.4	7.5	9.4	2	2	0	418.1	6.2	1.824549292	34.5873	0.587220713
871	F	63	2	2	2	148.1	60.8	27.7	1	123	78	0	0	0	0	6.3	0	0	4.5	0.68	66.6	9.2	2	2	73.44	100.3	6.7	8.6	2	2	0	530.2	2.1	0.741937345	39.08795	0.642893914
872	F	74	1	1	2	143.5	46.6	22.6	2	148	62	1	1	1	0	6.3	0	0	4.3	0.52	85.3	14	2	2	38.14	143.3	5.3	10.9	1	2	1	390.4	6.3	1.840549633	34.59035	0.742282189
874	F	68	3	2	2	144.5	47.5	22.7	2	111	63	0	0	0	0	5.6	0	0	4.3	0.56	80.5	16.5	2	2	34.08	93.6	5.6	9.9	2	2	0	468.8	4.4	1.481604541	34.6231	0.728907368
875	M	71	1	1	2	161	56.8	21.9	2	145	83	1	1	1	0	5.4	0	0	4.1	0.85	68.2	7	2	2	187.61	104.6	13.1	6.4	2	2	0	1385	2.9	1.064710737	33.85175	0.595981514
876	F	52	1	1	2	151.7	46.6	20.2	2	125	72	0	0	0	0	5.6	0	0	4.9	0.59	82.2	8.2	2	2	141.89	195.5	11.7	8.1	2	2	0	727.2	1.3	0.262364264	32.26105	0.69229721
877	F	47	2	2	2	156.5	90.3	36.9	1	123	75	0	1	1	0	7.2	1	1	4.5	0.57	87.3	14.5	2	2	63.88	143.2	9.3	12.7	1	2	0	329.6	2.2	0.78845736	47.4354	0.52530897
878	F	73	1	1	2	160.4	66.6	25.9	1	115	67	0	0	0	0	5.1	0	0	4.2	0.64	67.9	8.8	2	2	24.07	49.9	2.1	11.1	2	2	1	239.6	5.7	1.740466175	37.56515	0.564041291
